# Supplementary material for: Major excursions in sulfur isotopes linked to permafrost change in Eurasia during the last 50,000 years
Source: Nat Geosci. 2025 Aug 1;18(10):961–5. doi: 10.1038/s41561-025-01760-x (PMC12510881; doi:10.1038/s41561-025-01760-x)
Supplement: Supplementary file 2 — Primary dataset. [file 41561_2025_1760_MOESM2_ESM.xlsx]

## Sheet: 14C dated data
Site	Country	Longitude	Latitude	Excavation info	Sample code	Other sample codes linked to same specimen	Faunal Category	Species	Material	Element	Radiocarbon lab code	Radiocarbon date	Radiocarbon uncertainty	Radiocarbon cal BP	Median Age	%C	%N	%S	C:S ratio	N:S ratio	d34S	Radiocarbon reference	Sulfur isotope reference	Geological Time	Rock Type	Unconsolidated sediment category (GUM)	Distance to Palaeocoast	Distance from Ice-sheet	Glaciate at LGM?	Distance to Loess deposits	Loess category	Distance to LGM permafrost	Distance to modern permafrost	Permafrost category	Time-matched modelled MAT	Time matched modelled MAP	Collagen extraction method for isotope	Ultra-filtered for S isotopes?	Ultra-filtered for dating?	Source of Collagen analysed for S isotopes in this study	N isotope also reported?	Collagen Yield
62 rue Henry-Farman (15th arrondissment)	France	2.27	48.83	Décap.sud iso822	PHF-11		Bos/Bison	Bos primigenius	bone	metatarsal	GrA-45018	9285	40	10567 - 10412	10466	39.2	14.5	0.16	672	213	11.6	Leduc et al. 2013	Drucker et al. 2020	Cenozoic	sedimentary	Bedrock	175.96	1400	no	4.37378	within 10km	0	465.583	no PF today, PF at LGM	10.6925	130.37	See Drucker et al. 2020				Leduc et al., 2013
62 rue Henry-Farman (15th arrondissment)	France	2.27	48.83	Est iso1291	PHF-31		Sus	Sus scrofa	bone	radius	GrA-50908	8930	55	10190 - 9916	10046	39.5	14.2	0.18	595	183	9.5	Leduc et al. 2013	Drucker et al. 2020	Cenozoic	sedimentary	Bedrock	175.96	1400	no	4.37378	within 10km	0	465.583	no PF today, PF at LGM	10.6925	160.667	See Drucker et al. 2020				Leduc et al., 2013
Abri Pataud	France	1.01	44.93		PATi-4		Mammuthus	Mammuthus primigenius	tooth	Ivory	GrA-56410	27610	170	31686 - 31324	31517	39.8	13.8	0.18	595	177	11.9	Drucker et al. 2015a	Drucker et al. 2015a	Mesozoic	sedimentary	Bedrock	188.251	1147	no	41.066	within 10-50km	175.426	416.431	no PF today, no PF at LGM	5.1558	1003.05	See Drucker et al. 2015a				Drucker et al. 2015a
Abri Pataud	France	1.01	44.93		PATi-8		Mammuthus	Mammuthus primigenius	tooth	Ivory	GrA-56409	28050	170	32205 - 31690	32001	35.9	12.4	0.2	477	142	13.6	Drucker et al. 2015a	Drucker et al. 2015a	Mesozoic	sedimentary	Bedrock	188.251	1147	no	41.066	within 10-50km	175.426	416.431	no PF today, no PF at LGM	5.1558	812.904	See Drucker et al. 2015a				Drucker et al. 2015a
Abri Pataud	France	1.01	44.93		PAT-4		Rangifer	Rangifer tarandus	bone	Metacarpal l	GrA-45013	21800	90	26240 - 25906	26037	45.7	16.2	0.2	794	241	7.8	Drucker et al. 2015a	Drucker et al. 2015a	Mesozoic	sedimentary	Bedrock	207.978	NA	no	41.066	within 10-50km	175.426	416.431	no PF today, no PF at LGM	5.86027	502.038	See Drucker et al. 2015a				Vercoutère et al., 2014
Abri Pataud	France	1.01	44.93		PAT-7		Rangifer	Rangifer tarandus	bone	Metacarpal l	GrA-45132	22360	90	26911 - 26466	26715	44.7	15.5	0.1	843	250	8.8	Drucker et al. 2015a	Drucker et al. 2015a	Mesozoic	sedimentary	Bedrock	191.787	790	no	41.066	within 10-50km	175.426	416.431	no PF today, no PF at LGM	5.86027	128.54	See Drucker et al. 2015a				Vercoutère et al., 2014
Abri Pataud	France	1.01	44.93		PAT-5		Rangifer	Rangifer tarandus	bone	Tibia	GrA-45133	21910	90	26281 - 26015	26151	45.9	16.3	0.2	812	248	15.2	Drucker et al. 2015a	Drucker et al. 2015a	Mesozoic	sedimentary	Bedrock	207.978	NA	no	41.066	within 10-50km	175.426	416.431	no PF today, no PF at LGM	5.86027	724.923	See Drucker et al. 2015a				Vercoutère et al., 2014
Acqualunga	Italy	9.9545	45.326		OxA-11283		Mammuthus	Mammuthus primigenius	bone	bone	OxA-11283	39650	700	43800 - 42541	43124			0.2	676	203	4.4	Barnes et al. 2007	This study	Cenozoic	sedimentary	Alluvial	115.184	NA	no	21.0671	within 10-50km	75.0229	90.9974	no PF today, no PF at LGM	7.84484	367.864	OX AF*	yes	yes	Pre-extracted collagen from ORAU
Aitzbitarte III exterior	Spain	-1.9	43.27		AIT26	28522	Cervus elaphus	Cervus elaphus	bone	rib	OxA-32422	29130	310	34060 - 33270	33639	42.87	15.6	0.2	575	194	8.2	Jones et al. 2018a	Jones et al. 2018a	Mesozoic	sedimentary	Bedrock	11.687	NA	no	147.338	over 50km	377.865	682.546	no PF today, no PF at LGM	6.6199	115.553	See Jones et al. 2018a				Jones et al. 2018a
Aitzbitarte III exterior	Spain	-1.9	43.27		AIT5	28507	Cervus elaphus	Cervus elaphus	bone	Tibia	OxA-32417	34900	600	40660 - 39493	40093	42.72	15.3	0.2	575	184	9.4	Jones et al. 2018a	Jones et al. 2018a	Mesozoic	sedimentary	Bedrock	11.687	NA	no	147.338	over 50km	377.865	682.546	no PF today, no PF at LGM	6.48807	121.822	See Jones et al. 2018a				Jones et al. 2018a
Aitzbitarte III exterior	Spain	-1.9	43.27		AIT7	28513	Cervus elaphus	Cervus elaphus	bone	Centrotarsal	OxA-32420	31090	400	36024 - 35140	35488	39.96	14	0.19	589	191	10.2	Jones et al. 2018a	Jones et al. 2018a	Mesozoic	sedimentary	Bedrock	11.687	1896.5	no	147.338	over 50km	377.865	682.546	no PF today, no PF at LGM	6.50443	720.359	See Jones et al. 2018a				Jones et al. 2018a
Aitzbitarte III exterior	Spain	-1.9	43.27		AIT12	28518	Cervus elaphus	Cervus elaphus	bone	Humerus	OxA-32499	29020	320	34001 - 33121	33498	43.58	15.8	0.18	637	214	10.5	Jones et al. 2018a	Jones et al. 2018a	Mesozoic	sedimentary	Bedrock	11.687	NA	no	147.338	over 50km	377.865	682.546	no PF today, no PF at LGM	6.6199	516.865	See Jones et al. 2018a				Jones et al. 2018a
Aitzbitarte III exterior	Spain	-1.9	43.27		AIT10	28516	Cervus elaphus	Cervus elaphus	bone	Humerus	OxA-32421	31300	400	36100 - 35329	35690	42.44	14.8	0.18	618	199	11.9	Jones et al. 2018a	Jones et al. 2018a	Mesozoic	sedimentary	Bedrock	11.687	1896.5	no	147.338	over 50km	377.865	682.546	no PF today, no PF at LGM	6.50443	177.423	See Jones et al. 2018a				Jones et al. 2018a
Aitzbitarte III exterior	Spain	-1.9	43.27		AIT2	28506	Cervus elaphus	Cervus elaphus	bone	Tibia	OxA-32416	30900	390	35633 - 34762	35282	42.37	15.3	0.2	568	190	12.6	Jones et al. 2018a	Jones et al. 2018a	Mesozoic	sedimentary	Bedrock	11.687	1896.5	no	147.338	over 50km	377.865	682.546	no PF today, no PF at LGM	6.50443	1290.03	See Jones et al. 2018a				Jones et al. 2018a
Aitzbitarte III exterior	Spain	-1.9	43.27		AIT19	28509	Equus	Equus ferus	bone	radius	OxA-32418	31600	400	36294 - 35509	35948	42.02	14.9	0.21	543	179	9.2	Jones et al. 2018a	Jones et al. 2018a	Mesozoic	sedimentary	Bedrock	11.687	1896.5	no	147.338	over 50km	377.865	682.546	no PF today, no PF at LGM	6.50443	409.26	See Jones et al. 2018a				Jones et al. 2018a
Aitzbitarte III exterior	Spain	-1.9	43.27		AIT21	28511	Equus	Equus ferus	bone	Tibia	OxA-32419	31950	450	36859 - 35859	36335	42.33	14.8	0.21	545	166	10.2	Jones et al. 2018a	Jones et al. 2018a	Mesozoic	sedimentary	Bedrock	11.687	1896.5	no	147.338	over 50km	377.865	682.546	no PF today, no PF at LGM	6.50443	496.524	See Jones et al. 2018a				Jones et al. 2018a
Amalda Cave	Spain	-2.04	43.29		AMA26	28543	Cervus elaphus	Cervus elaphus	bone	Tibia	OxA-32426	28540	310	33210 - 32163	32752	42.21	15.2	0.17	677	208	11.9	Jones et al. 2018a	Jones et al. 2018a	Cenozoic	sedimentary	Bedrock	9.44793	NA	no	135.763	over 50km	377.787	692.893	no PF today, no PF at LGM	6.41994	1404.04	See Jones et al. 2018a				Jones et al. 2018a
Amalda Cave	Spain	-2.04	43.29		AMA2	28524	Cervus elaphus	Cervus elaphus	bone	Metatarsal	OxA-32500	44500	2100	49746 - 44988	47802	41.37	14.6	0.18	606	184	12	Jones et al. 2018a	Jones et al. 2018a	Cenozoic	sedimentary	Bedrock	9.44793	NA	no	135.763	over 50km	377.787	692.893	no PF today, no PF at LGM	9.02512	111.197	See Jones et al. 2018a				Jones et al. 2018a
Amalda Cave	Spain	-2.04	43.29		AMA13	28530	Equus	Equus ferus	bone	metacarpal	OxA-32425	28640	310	33350 - 32231	32912	44.27	15.7	0.18	648	197	9.9	Jones et al. 2018a	Jones et al. 2018a	Cenozoic	sedimentary	Bedrock	9.44793	NA	no	135.763	over 50km	377.787	692.893	no PF today, no PF at LGM	6.41994	111.874	See Jones et al. 2018a				Jones et al. 2018a
Amalda Cave	Spain	-2.04	43.29		OxA-10103	IB.9	Unidentified Cervid	Megaloceros giganteus	bone	bone	OxA-10103	21000	140	25565 - 25182	25354	44.5837	15.6986	0.14	860.669	259.761	13.4224	Stuart & Lister 2004	This study	Cenozoic	sedimentary	Bedrock	9.44793	914	no	135.763	over 50km	377.787	692.893	no PF today, no PF at LGM	6.90373	375.469	OX AF*	yes	yes	Pre-extracted collagen from ORAU
Andernach	Germany	7.4	50.43		UPN-515B	OxA-1126	Equus	Equus sp.	bone	Bone, fragments of ribs, trabecular bone	OxA-1125	12930	180	15722 - 15210	15467	39.2132	13.8519	0.144824	722.04	218.622	-12.0894	Hedges et al. 1987	This study	Cenozoic	igneous	Bedrock	514.751	777	no	3.65311	within 10km	0	420.594	no PF today, PF at LGM	4.20069	306.806	UCL (AF, no NaOH step)	yes	no	Reade et al. 2023	Reade et al. 2023	10
Andernach	Germany	7.4	50.43		UPN-530	OxA-1126	Equus	Equus sp.	bone	Bone, rib fragment	OxA-1126	12890	140	15616 - 15217	15415	42.3392	15.0811	0.13691	824.665	251.78	-10.5879	Hedges et al. 1987	This study	Cenozoic	igneous	Bedrock	514.751	777	no	3.65311	within 10km	0	420.594	no PF today, PF at LGM	4.20069	1574.11	UCL (AF, no NaOH step)	yes	no	Reade et al. 2023	Reade et al. 2023	5.4
Andernach	Germany	7.4	50.43		UPN-531B	OxA-1130	Equus	Equus sp.	bone	Bone fragments	OxA-1130	12950	140	15684 - 15285	15492	12.7633	1.37613	0.110118	868.374	264.929	-9.96698	Hedges et al. 1987	This study	Cenozoic	igneous	Bedrock	514.751	777	no	3.65311	within 10km	0	420.594	no PF today, PF at LGM	4.20069	255.861	UCL (AF, no NaOH step)	yes	no	Reade et al. 2023	Reade et al. 2023	1.6
Andernach	Germany	7.4	50.43		UPN-527	OxA-10493	Equus	Equus sp.	bone	unknown	OxA-10493	13185	80	15954 - 15706	15828	43.0223	15.1165	0.139657	821.483	247.406	-9.69648	Higham 2011	This study	Cenozoic	igneous	Bedrock	514.751	688	no	3.65311	within 10km	0	420.594	no PF today, PF at LGM	3.52135	735.401	OX AF	yes	yes	Pre-extracted collagen from ORAU	Reade et al. 2023
Andernach	Germany	7.4	50.43	m² 24/85 + m² 24/86 + m² 25/85 + m² 25/86	UPN-511	OxA-985	Rupicapra	Rupicapra rupicapra?	bone	Bone	OxA-V-2793-12C	11820	50	13754 - 13606	13679	38.0449	13.1744	0.173946	583.247	173.117	-3.63171	Reade et al. 2023	This study	Cenozoic	igneous	Bedrock	503.508	878	no	3.65311	within 10km	0	420.594	no PF today, PF at LGM	5.76093	234.151	UCL (AF, no NaOH step)	yes	yes	Reade et al. 2023	Reade et al. 2023	2.9
Andernach	Germany	7.4	50.43	m² 20/54-41	UPN-512	OxA-V-2770-54	Cervus elaphus	Cervus elaphus	bone	Bone, shaft fragment	OxA-V-2770-54C	12070	50	14046 - 13814	13924	34.0661	12.1592	0.140172	648.082	198.273	-5.36853	Reade et al. 2023	This study	Cenozoic	igneous	Bedrock	514.751	878	no	3.65311	within 10km	0	420.594	no PF today, PF at LGM	5.76093	1332.82	UCL (AF, no NaOH step)	yes	yes	Reade et al. 2023	Reade et al. 2023	1.59499
Andernach	Germany	7.4	50.43	m² 21/82-13, N1	UPN-513	OxA-V-2770-55	Bos/Bison	Bos/bison	bone	Bone	OxA-V-2770-55C	11410	50	13325 - 13186	13275	41.2727	13.9913	0.158041	696.404	202.353	2.48416	Reade et al. 2023	This study	Cenozoic	igneous	Bedrock	503.508	885	no	3.65311	within 10km	0	420.594	no PF today, PF at LGM	6.55053	762.402	UCL (AF, no NaOH step)	yes	yes	Reade et al. 2023	Reade et al. 2023	1.6
Andernach	Germany	7.4	50.43	m² 25/85-86 + m² 25/86-61 (same sample as OxA- 984)	UPN-514	OxA-V-2770-56	Cervus elaphus	Cervus elaphus	bone	Bone, shaft fragments	OxA-V-2770-56C	11960	50	14002 - 13778	13861	37.6528	13.0815	0.155696	644.894	192.045	-3.08067	Reade et al. 2023	This study	Cenozoic	igneous	Bedrock	514.751	878	no	3.65311	within 10km	0	420.594	no PF today, PF at LGM	5.76093	691.002	UCL (AF, no NaOH step)	yes	yes	Reade et al. 2023	Reade et al. 2023	2.5
Andernach	Germany	7.4	50.43	C 2: Grube 35 (Niv. 50)	UPN-517B	OxA-V-2774-57	Equus	Equus sp.	bone	Bone, fragments of ribs, trabecular bone	OxA-V-2774-57C	13250	60	16010 - 15808	15913	40.841	14.5211	0.123649	880.791	268.43	-11.1489	Reade et al. 2023	This study	Cenozoic	igneous	Bedrock	514.751	688	no	3.65311	within 10km	0	420.594	no PF today, PF at LGM	3.52135	227.329	UCL (AF, no NaOH step)	yes	yes	Reade et al. 2023	Reade et al. 2023	7.2
Andernach	Germany	7.4	50.43	C 2: Grube 35-2 (Planum 10)	UPN-518	OxA-V-2776-18	Equus	Equus sp.	bone	Bone, shaft fragment	OxA-V-2776-18C	13220	50	15961 - 15785	15871	40.7053	14.4679	0.12543	865.402	263.649	-9.22517	Reade et al. 2023	This study	Cenozoic	igneous	Bedrock	514.751	688	no	3.65311	within 10km	0	420.594	no PF today, PF at LGM	3.52135	1291.6	UCL (AF, no NaOH step)	yes	yes	Reade et al. 2023	Reade et al. 2023	4.6
Andernach	Germany	7.4	50.43	m² 20/87-26 + m² 20/87-35 + m² 20/87-42 + m² 20/87-48	UPN-526	OxA-V-2776-19	Cervus elaphus	Cervus elaphus	bone	Bone fragment	OxA-V-2776-19C	12450	50	14875 - 14370	14610	38.597	13.3951	0.151699	678.482	201.829	-7.25326	Reade et al. 2023	This study	Cenozoic	igneous	Bedrock	514.751	777	no	3.65311	within 10km	0	420.594	no PF today, PF at LGM	4.20069	1129.32	UCL (AF, no NaOH step)	yes	yes	Reade et al. 2023	Reade et al. 2023	2.2
Andernach	Germany	7.4	50.43	AN2 17/90 N6A 262	UPN-599	A/AND/B/56 orginally thought to be reindeer	Equus	Equus sp.	bone	not given	OxA-V-3102-18C	13152	37	15844 - 15696	15775	39.3	14.3	0.16	636	198	-9.4	Reade et al. 2023	This study	Cenozoic	igneous	Bedrock	514.751	688	no	3.65311	within 10km	0	420.594	no PF today, PF at LGM	3.52135	1342.26	UCL (AF*)	yes	yes	Reade et al. 2023	Reade et al. 2023	1.6
Andernach	Germany	7.4	50.43	AN2 21/85-109; PI. 4A; Vt. 4.	UPN-1008	A/AND/44	Equus	Equus sp.	bone	humerus dext	OxA-V-2216-43	13135	55	15839 - 15657	15754	42.703	15.1877	0.14	799.017	243.58	-11.1438	Stevens et al. 2009a	This study	Cenozoic	igneous	Bedrock	514.751	688	no	3.65311	within 10km	0	420.594	no PF today, PF at LGM	3.52135	127.895	UCL (AF*)	yes	yes	Reade et al. 2023	Reade et al. 2023	3.9
Andernach	Germany	7.4	50.43	AN2 20/85-158; Pl 4A; Vt. 2	UPN-1010	A/AND/B/35	Equus	Equus sp	bone	femur	OxA-V-2218-39	12270	50	14271 - 14090	14199	42.9986	15.024	0.17	681.076	203.976	-7.01814	Stevens et al. 2009a	This study	Cenozoic	igneous	Bedrock	514.751	878	no	3.65311	within 10km	0	420.594	no PF today, PF at LGM	5.76093	314.5	UCL (AF*)	yes	yes	Reade et al. 2023	Reade et al. 2023	1.9
Andernach	Germany	7.4	50.43	Grabung 1883: Concentration 3? (RGZM6/1 RLMB/S378)	UPN-525	UPN-853, OxA-18409	Equus	Equus sp.	bone	Bone, rib with cutmarks	OxA-18409	13025	50	15706 - 15522	15606	41.4018	14.3981	0.267112	413.328	123.207	-0.81986	Stevens et al. 2009a	This study	Cenozoic	igneous	Bedrock	514.751	688	no	3.65311	within 10km	0	420.594	no PF today, PF at LGM	3.52135	466.811	UCL (AG)	no	yes	Reade et al. 2023	Reade et al. 2023	11.6
Andernach	Germany	7.4	50.43	17/85 P16 5B 254	UPN-597	A/AND/B/51	Rangifer	Rangifer tarandus	bone	not given	OxA-V-3106-28C	13250	65	16016 - 15802	15914	37.0754	12.7246	0.16529	598.146	175.962	-6.76744	Stevens et al. 2009a	This study	Cenozoic	igneous	Bedrock	514.751	688	no	3.65311	within 10km	0	420.594	no PF today, PF at LGM	3.52135	1056.59	UCL (AF*)	yes	yes	Reade et al. 2023	Reade et al. 2023	1.6
Andernach	Germany	7.4	50.43	AN2 24/88 PL 12B	UPN-608	A/AND/B/82	Alces	Alces alces	bone	phalanx 2	OxA-V-3102-14C	12340	35	14793 - 14178	14335	40.3964	14.34	0.147871	728.5	221.661	-7.01692	Stevens et al. 2009a	This study	Cenozoic	igneous	Bedrock	514.751	878	no	3.65311	within 10km	0	420.594	no PF today, PF at LGM	5.76093	520.647	UCL (AF*)	yes	yes	Reade et al. 2023	Reade et al. 2023	3.9
Andernach	Germany	7.4	50.43	AN2 20/84 P2 40	UPN-609	A/AND/B/85	Alces	Alces alces	bone	humerus	OxA-V-3102-15C	11807	33	13750 - 13601	13675	40.5	13.5	0.15	717	206	0	Stevens et al. 2009a	This study	Cenozoic	igneous	Bedrock	503.508	878	no	3.65311	within 10km	0	420.594	no PF today, PF at LGM	5.76093	644.545	UCL (AF*)	yes	yes	Reade et al. 2023	Reade et al. 2023	3.5
Andernach	Germany	7.4	50.43	AN2 GR26 PL90 279	UPN-617	A/AND/B/43	Equus	Equus sp.	bone	humerus	OxA-V-2223-37	12675	55	15194 - 15020	15111	42.8603	15.1713	0.144619	790.31	239.783	-10.12	Stevens et al. 2009a	This study	Cenozoic	igneous	Bedrock	514.751	777	no	3.65311	within 10km	0	420.594	no PF today, PF at LGM	4.20069	824.219	RLAHA (method 2)	yes	yes	Stevens et al 2009a	Reade et al. 2023	14.3
Andernach	Germany	7.4	50.43	AN2 22/87 Niv. 3 17	UPN-619	A/AND/B/100	Bos/Bison	Bos/bison	bone	femur	OxA-V-3102-16C	12001	34	13995 - 13799	13910	45.38	14.8	0.18	680	190	-2.5	Stevens et al. 2009a	This study	Cenozoic	igneous	Bedrock	514.751	878	no	3.65311	within 10km	0	420.594	no PF today, PF at LGM	5.76093	1442.76	UCL (AF*)	yes	yes	Reade et al. 2023	Reade et al. 2023	2.4
Ash Tree Cave	UK	-2.23	53.28		OxA-14196		Coelodonta	Coleodonta antiquitus	bone	left ulna	OxA-14196	37540	370	42275 - 41939	42092	43.7194	16.4781	0.14	808.532	261.207	9.38407	Jacobi et al. 2009	This study	Mesozoic	sedimentary	Glacial	85.2063	NA	yes	221.78	over 50km	11.7934	954.303	no PF today, PF at LGM	1.71991	309.642	OX AF	yes	yes	Pre-extracted collagen from ORAU	Reade et al. 2023
Ash Tree Cave	UK	-2.23	53.28	ATC 1959, AI, spit 12, bag 8	UPN-873	A/AT/B/22	Rangifer	Rangifer tarandus	bone	humerus (right, shaft fragment)	OxA-V-2794-37C	31160	270	35900 - 35286	35568	41.9982	15.2561	0.177937	629.408	195.974	4.47737	Reade et al. 2023	This study	Mesozoic	sedimentary	Glacial	100.311	892	yes	221.78	over 50km	11.7934	954.303	no PF today, PF at LGM	1.12474	660.019	RLAHA (method 1)	no	yes	Stevens 2005	Reade et al. 2023	11.9
Baikal	Russia	103	51.8		OxA-21015		Mammuthus	Mammuthus primigenius	bone	bone	OxA-21015	33190	240	38374 - 37308	37898			0.19	615.698	181.542	0.481567	Palkopoulou et al. 2013	This study	Cenozoic	sedimentary	Glacial	1412.25	4147.5	no	58.4772	over 50km	0	3.0684	no PF today, PF at LGM	-9.98904	516.739	Ox AF	yes	yes	Pre-extracted collagen from ORAU
Baikal	Russia	103	51.8		OxA-21013		Mammuthus	Mammuthus primigenius	bone	bone	OxA-21013	46600	900	50275 - 47889	49260			0.16	761.615	227.371	4.21274	Palkopoulou et al. 2013	This study	Cenozoic	sedimentary	Glacial	1412.25	NA	no	58.4772	over 50km	0	3.0684	no PF today, PF at LGM	-8.65221	1093.93	Ox AF	yes	yes	Pre-extracted collagen from ORAU
Ballaugh	UK	-4.53	54.3		OxA-18811		Megaloceros	Megaloceros giganteus	bone	bone	OxA-18811	12130	50	14090 - 13875	14028	45.1	16.2	0.27	443.575	136.306	10.1011	Lister and Stuart, 2019	This study	Palaeozoic	sedimentary	Bedrock	6.18482	181	yes	407.532	over 50km	167.546	961.758	no PF today, PF at LGM	5.33458	1272.93	Ox AF	yes	yes	Pre-extracted collagen from ORAU	Reade et al. 2023
Baranica Cave	Serbia	22.17	43.33		OxA-13827		Megaloceros	Megaloceros giganteus	bone	bone	OxA-13827	23520	110	27820 - 27619	27702	44.5	15.8	0.15	802.86	244.082	3.9121	Lister and Stuart, 2019	This study	Mesozoic	sedimentary	Bedrock	280.571	1564	no	7.12966	within 10km	377.144	746.06	no PF today, no PF at LGM	5.64196	906.426	OX AF	yes	yes	Pre-extracted collagen from ORAU	Reade et al. 2023
Baume Noire	France	5.94	47.46		FRT-1		Rangifer	Rangifer tarandus	bone	metacarpal	Ly-3292(Poz)	13045	75	15761 - 15517	15629	39.6	14	0.18	600	182	6.2	Bocherens et al. 2011	Drucker et al. 2012	Cenozoic	sedimentary	Bedrock	391.438	1018	no	22.3427	within 10-50km	0	159.507	no PF today, PF at LGM	4.93554	906.426	See Drucker et al. 2012				Bocherens et al., 2011a
Baume Noire	France	5.94	47.46		FRT-2		Rangifer	Rangifer tarandus	bone	metapodial	Ly-5217(GrA)	19310	80	23661 - 23061	23233	38.4	14.4	0.17	603	202	-1.5	Drucker et al. 2012	Drucker et al. 2012	Cenozoic	sedimentary	Bedrock	391.438	750	no	22.3427	within 10-50km	0	159.507	no PF today, PF at LGM	4.44703	906.426	See Drucker et al. 2012				Drucker et al. 2012
Baume Noire	France	5.94	47.46		FRT-3		Rangifer	Rangifer tarandus	bone	metacarpal	Ly-5218(GrA)	18070	80	22128 - 21921	22022	41	15	0.14	782	236	6	Drucker et al. 2012	Drucker et al. 2012	Cenozoic	sedimentary	Bedrock	391.438	745	no	22.3427	within 10-50km	0	159.507	no PF today, PF at LGM	3.52632	481.984	See Drucker et al. 2012				Drucker et al. 2012
Bedburg	Germany	6.52	51.07	BED KO 101/103 4	UPN-555	A/BED/B/12	Cervus elaphus	Cervus elaphus	bone	tibia	OxA-V-3102-20C	10022	29	11613 - 11399	11517	44.0394	14.9682	0.204664	573.811	167.167	-0.261197	Reade et al. 2023	This study	Cenozoic	sedimentary	Aeolian	409.116	811	no	0.562555	within 10km	0	505.796	no PF today, PF at LGM	7.99286	935.507	UCL (AF)	yes	yes	Reade et al. 2023	Reade et al. 2023
Bedburg	Germany	6.52	51.07	BED KO 84/104 1	UPN-545	A/BED/B/1	Equus	Equus sp.	bone	femur	OxA-V-3102-19C	10234	30	11945 - 11833	11902	42.7545	14.9654	0.161087	707.765	212.348	-0.694959	Reade et al. 2023	This study	Cenozoic	sedimentary	Aeolian	409.116	811	no	0.562555	within 10km	0	505.796	no PF today, PF at LGM	7.99286	1016.21	UCL (AF)	yes	yes	Reade et al. 2023	Reade et al. 2023
Berezovy Log	Russia	60.583	58.217		OxA-19515		Megaloceros	Megaloceros giganteus	bone	bone	OxA-19515	12105	45	14070 - 13868	13972			0.19	609.638	182.968	-0.886205	Lister and Stuart, 2019	This study	Palaeozoic	sedimentary	Aeolian	1299.59	1314	no	1.55366	within 10km	0	352.897	no PF today, PF at LGM	-4.52446	934.41	Ox AF	yes	yes	Pre-extracted collagen from ORAU
Bishopbriggs, Lanarskshire	UK	-4.2	55.9		OxA-10965		Mammuthus	Mammuthus primigenius	tooth	tooth	OxA-10965	42450	650	45546 - 44582	45120			0.18	664.891	199.516	4.65376	Lister & Stuart in prep	This study	Palaeozoic	sedimentary	Glacial	40.6106	NA	yes	500.736	over 50km	197.394	825.899	no PF today, PF at LGM	2.87272	537.529	OX AF	yes	yes	Pre-extracted collagen from ORAU	no
Blätterhöhle	Germany	7.551	51.358	Qu 14a/Po. 15			Cervid	Deer	bone	not given	NA	7549	22	8386 - 8350	8371	46.1	15.8	0.3	427	126	6.6	Bollongino et al. 2013	Bollongino et al. 2013	Palaeozoic	sedimentary	Bedrock	244.143	NA	no	0.952377	within 10km	0	513.232	no PF today, PF at LGM	8.27998	788.432	See Bollongino et al. 2013				Bollongino et al. 2013
Blätterhöhle	Germany	7.551	51.358	BH 04/089			Cervus elaphus	Red deer	bone	not given	NA	7110	40	7973 - 7870	7940	46	15.6	0.2	491	143	5.4	Bollongino et al. 2013	Bollongino et al. 2013	Palaeozoic	sedimentary	Bedrock	244.143	NA	no	0.952377	within 10km	0	513.232	no PF today, PF at LGM	8.27998	788.432	See Bollongino et al. 2013				Bollongino et al. 2013
Blätterhöhle	Germany	7.551	51.358	BH 07 Qu 13d Po.16			Sus	Pig	bone	not given	NA	8194	77	9269 - 9025	9166	43.8	15.4	0.2	564	170	4.5	Bollongino et al. 2013	Bollongino et al. 2013	Palaeozoic	sedimentary	Bedrock	328.883	NA	no	0.952377	within 10km	0	513.232	no PF today, PF at LGM	7.99021	734.579	See Bollongino et al. 2013				Bollongino et al. 2013
Blizhniy Log 2003	Russia	92.28	55.2		OxA-20261		Coelodonta	Coelodonta antiquitatis	bone	metacarpal	OxA-20261	47600	2000	54285 - 48237	50809			0.15	704.747	221.176	1.74994	Stuart & Lister 2012	This study	Palaeozoic	sedimentary	Colluvial	1384.08	NA	no	17.7341	within 10-50km	0	64.9105	no PF today, PF at LGM	-6.14323	736.842	Ox AF	yes	yes	Pre-extracted collagen from ORAU	Rey-Iglesia et al 2021
Bob's Cave	UK	-4.01	50.32	BC 54	UPN-329	OxA-V-2748-27	Bos/Bison	Bos primigenius	bone	Astragalus	OxA-V-2748-27C	12510	50	14978 - 14558	14789	42.8002	15.7523	0.16	703.376	221.891	9.79836	Reade et al. 2023	This study	Palaeozoic	sedimentary	Bedrock	21.6679	482	no	45.0737	within 10-50km	0	942.977	no PF today, PF at LGM	4.59558	523.909	UCL (AG, no NaOH step)	no	yes	Reade et al. 2023	Reade et al. 2023	3.7487
Bob's Cave	UK	-4.01	50.32	BC58. Specimen from Tray 2 in box labelled 'B.C 1 - B.C.98 +B.C.103 B.C.123	UPN-316	OxA-V-2748-26	Bos/Bison	Bos primigenius	bone	1st phalanx	OxA-V-2748-26C	12340	50	14791 - 14174	14363	42.8402	15.7825	0.16	736.129	232.451	11.0615	Reade et al. 2023	This study	Palaeozoic	sedimentary	Bedrock	21.6679	625	no	45.0737	within 10-50km	0	942.977	no PF today, PF at LGM	6.33927	441.06	UCL (AF)	yes	yes	Reade et al. 2023	Reade et al. 2023	6.7814
Bob's Cave	UK	-4.01	50.32	BC 107	UPN-326	OxA-V-2798-14	Equus	Equus sp.	tooth	M1/M2 lower	OxA-V-2798-14C	12580	50	15100 - 14887	14976	28.8933	10.6291	0.12	641.997	202.436	-3.99355	Reade et al. 2023	This study	Palaeozoic	sedimentary	Bedrock	21.6679	482	no	45.0737	within 10-50km	0	942.977	no PF today, PF at LGM	4.59558	120.435	UCL (AG)	no	yes	Reade et al. 2023	Reade et al. 2023	6.20915
Bob's Cave	UK	-4.01	50.32	BC 60. Specimen from Tray 2 in box labelled 'B.C 1 - B.C.98 +B.C.103 B.C.123	UPN-324	OxA-V-2798-13	Equus	Equus sp.	tooth	M1/M2 upper	OxA-V-2798-13C	12490	50	14955 - 14525	14679	29.3076	10.7292	0.13	602.322	189.003	0.830382	Reade et al. 2023	This study	Palaeozoic	sedimentary	Bedrock	21.6679	482	no	45.0737	within 10-50km	0	942.977	no PF today, PF at LGM	4.59558	848.344	UCL (AG, no NaOH step)	no	yes	Reade et al. 2023	Reade et al. 2023	6.80605
Bob's Cave	UK	-4.01	50.32	BC 52. Specimen from Tray 2 in box labelled 'B.C 1 - B.C.98 +B.C.103 B.C.123	UPN-325	OxA-V-2795-12	Equus	Equus sp.	tooth	upper P2/M3	OxA-V-2795-12C	12480	50	14944 - 14505	14663	25.3284	9.37864	0.2	341.103	108.261	7.19956	Reade et al. 2023	This study	Palaeozoic	sedimentary	Bedrock	21.6679	482	no	45.0737	within 10-50km	0	942.977	no PF today, PF at LGM	4.59558	1084.38	UCL (AG, no NaOH step)	no	yes	Reade et al. 2023	Reade et al. 2023	4.30003
Bois Laiterie	Belgium	4.87	50.36	BL YSS	UPN-371	A/BOI/B/1	Ovibos	Ovibos moschatus	bone	not specified	OxA-V-3138-13C	13527	35	16376 - 16245	16314	43.5737	15.3692	0.147058	790.142	238.882	-19.6177	Reade et al. 2023	This study	Palaeozoic	sedimentary	Bedrock	538.524	720	no	58.9224	over 50km	0	478.081	no PF today, PF at LGM	4.15048	468.185	UCL (AG)	no	yes	Reade et al. 2023	Reade et al. 2023	14.8875
Bois Laiterie	Belgium	4.87	50.36	BL YSS	UPN-381	A/BOI/B/12	Ovibos	Ovibos moschatus	bone	not specified	OxA-V-3138-14C	14601	36	17980 - 17809	17896	43.549	15.5119	0.137033	847.463	258.739	-16.1439	Reade et al. 2023	This study	Palaeozoic	sedimentary	Bedrock	538.524	546	no	58.9224	over 50km	0	478.081	no PF today, PF at LGM	3.09518	822.181	UCL (AG)	no	no	Reade et al. 2023	Reade et al. 2023	12.9294
Bois Laiterie	Belgium	4.87	50.36	2U USS	UPN-375	A/BOI/B/5	Rangifer	Rangifer tarandus	bone	not specified	OxA-V-3058-19C	14052	35	17238 - 17013	17087	42.5938	15.5621	0.134097	847.024	265.26	-13.82	Reade et al. 2023	This study	Palaeozoic	sedimentary	Bedrock	538.524	383	no	58.9224	over 50km	0	478.081	no PF today, PF at LGM	4.22793	822.181	UCL (AF)	yes	yes	Reade et al. 2023	Reade et al. 2023	6.85155
Bois Laiterie	Belgium	4.87	50.36	reindeer =9 BL TT	UPN-379	A/BOI/B/9	Rangifer	Rangifer tarandus	bone	not specified	OxA-V-2776-22C	10400	40	12473 - 12104	12279	42.7451	15.4292	0.139014	819.965	253.692	6.56771	Reade et al. 2023	This study	Palaeozoic	sedimentary	Bedrock	355.172	883	no	58.9224	over 50km	0	478.081	no PF today, PF at LGM	7.64752	822.181	UCL (AF)	yes	yes	Reade et al. 2023	Reade et al. 2023	7.83573
Bois Laiterie	Belgium	4.87	50.36	V7, V8, V9, V10 BL TT YSS LBS B5C	UPN-380	A/BOI/B/11	Equus	Equus sp.	bone	not specified	OxA-V-3058-25C	12827	33	15381 - 15222	15309	45.2618	16.5933	0.142718	845.708	265.75	-13.904	Reade et al. 2023	This study	Palaeozoic	sedimentary	Bedrock	426.754	775	no	58.9224	over 50km	0	478.081	no PF today, PF at LGM	4.7419	99.8782	UCL (AG)	no	no	Reade et al. 2023	Reade et al. 2023	10.6334
Bois Laiterie	Belgium	4.87	50.36	V13.3 YSS	UPN-368	A/BOI/B/10, ID assigned from ZooMS data	Equus	Equidea	bone	not specified	OxA-V-2748-24C	13170	60	15903 - 15701	15804	41.4062	15.2312	0.125268	881.445	277.919	-11.5077	Reade et al. 2023	This study	Palaeozoic	sedimentary	Bedrock	426.754	720	no	58.9224	over 50km	0	478.081	no PF today, PF at LGM	4.15048	518.871	UCL (AF)	yes	yes	Reade et al. 2023	Reade et al. 2023	7.1
Bolshoy Lyakhovsky Island	Russia	141.34	73.33		OxA-18605		Coelodonta	Coelodonta antiquitatis	bone	bone/aDNA	OxA-18605	13350	50	16165 - 15975	16064			0.19	609.34	187.966	6.13953	Stuart & Lister 2012	This study	Proterozoic	sedimentary	Aeolian	498.516	1831	no	0.139842	within 10km	0	3.36215	PF today, PF at LGM	-25.6117	880.112	Ox AF	yes	yes	Pre-extracted collagen from ORAU	Rey-Iglesia et al 2021
Bolshoy Lyakhovsky Island	Russia	141.63	73.53		OxA-17797		Mammuthus	Mammuthus primigenius	tooth	tooth	OxA-17797	28850	150	33618 - 33105	33328			0.21	572.509	173.022	5.5327	Dehasque et al. 2021	This study	Proterozoic	sedimentary	Aeolian	259.173	NA	no	0	within 10km	0	0	PF today, PF at LGM	-30.3866	880.112	OX AF*	yes	yes	Pre-extracted collagen from ORAU
Bolshoy Lyakhovsky Island	Russia	141.34	73.33		OxA-17052		Coelodonta	Coelodonta antiquitatis	bone	radius	OxA-17052	45000	650	48074 - 46605	47327			0.2	564.617	172.378	4.36012	Stuart & Lister 2012	This study	Proterozoic	sedimentary	Aeolian	269.79	NA	no	0.139842	within 10km	0	3.36215	PF today, PF at LGM	-24.5862	880.112	OX AF	yes	yes	Pre-extracted collagen from ORAU	Rey-Iglesia et al 2021
Bridged Pot Shelter	UK	-2.68	51.24		UPN-878	A/BPS/B/8, OxA-15282	Rangifer	Rangifer tarandus	bone	not given	OxA-15282	29670	200	34416 - 34059	34222	31.9169	11.3682	0.163603	520.233	158.826	4.96313	Reade et al. 2023	This study	Palaeozoic	sedimentary	Bedrock	68.4066	NA	no	87.8807	over 50km	0	909.336	no PF today, PF at LGM	2.66932	880.112	RLAHA (method 1)	yes	yes	Stevens 2005	Reade et al. 2023	4.3
Bryansk Region, Yudinovo	Russia	33.4	53.1		OxA-21005		Mammuthus	Mammuthus primigenius	tooth	tooth	OxA-21005	14840	65	18246 - 18116	18172			0.15	772.144	236.449	-5.46778	Palkopoulou et al. 2013	This study	Mesozoic	sedimentary	Glacial	887.734	289	no	67.3989	over 50km	0	1251.67	no PF today, PF at LGM	-4.21768	880.112	Ox AF	yes	yes	Pre-extracted collagen from ORAU	Drucker et al. 2018
Bryansk Region, Yudinovo	Russia	33.4	53.1		OxA-21006		Mammuthus	Mammuthus primigenius	tooth	tooth	OxA-21006	14910	65	18265 - 18183	18223			0.16	731.368	229.047	-5.34436	Palkopoulou et al. 2013	This study	Mesozoic	sedimentary	Glacial	887.734	289	no	67.3989	over 50km	0	1251.67	no PF today, PF at LGM	-4.21768	880.112	Ox AF	yes	yes	Pre-extracted collagen from ORAU	Drucker et al. 2018
Bryansk Region, Yudinovo	Russia	33.4	53.1	not given	OxA-21004		Mammuthus	Mammuthus primigenius	tooth	tooth fragment	OxA-21004	14715	65	18164 - 17957	18046	45.8	15.8	0.14	862	254	-3.5	Palkopoulou et al. 2013	Drucker et al. 2018	Mesozoic	sedimentary	Glacial	887.734	289	no	67.3989	over 50km	0	1251.67	no PF today, PF at LGM	-4.21768	880.112	See Drucker et al. 2018				Drucker et al. 2018
Bryansk Region, Yudinovo	Russia	33.4	53.1		OxA-21033		Mammuthus	Mammuthus primigenius	tooth	tooth	OxA-21033	14820	60	18235 - 18093	18156			0.15	760.041	232.131	-2.74894	Palkopoulou et al. 2013	This study	Mesozoic	sedimentary	Glacial	887.734	289	no	67.3989	over 50km	0	1251.67	no PF today, PF at LGM	-4.21768	880.112	Ox AF	yes	yes	Pre-extracted collagen from ORAU	Drucker et al. 2018
Bryansk Region, Yudinovo	Russia	33.4	53.1		OxA-21007		Mammuthus	Mammuthus primigenius	tooth	tooth	OxA-21007	14955	65	18289 - 18190	18250			0.14	822.116	246.101	-2.61523	Palkopoulou et al. 2013	This study	Mesozoic	sedimentary	Glacial	887.734	289	no	67.3989	over 50km	0	1251.67	no PF today, PF at LGM	-4.21768	466.285	Ox AF	yes	yes	Pre-extracted collagen from ORAU	Drucker et al. 2018
Buttentalhöhle	Germany	8.96	48.02		UPN-539	A/BH/B/2, OxA-4981	Equus	Equus sp.	bone	long bone fragment	OxA-4981	12040	120	14054 - 13795	13925	39.0628	13.7901	0.130445	798.555	241.636	-4.59338	Stevens & Hedges 2004	This study	Mesozoic	sedimentary	Bedrock	405.15	1116	no	1.83859	within 10km	0	132.565	no PF today, PF at LGM	4.94908	1032.34	RLAHA (method 2)	no	no	Stevens and Hedges 2004	Reade et al. 2023	11.6
Buzhanka	Ukraine	30.75	49.24		BUZHA-02		Mammuthus	Mammuthus primigenius	bone	long bone	GrA-38555	14350	60	17701 - 17338	17472	40	15.4	0.2	713	236	-2.2	Stupak et al. 2014	Drucker et al. 2018	Cenozoic	sedimentary	Glacial	479.007	707	no	1.69345	within 10km	0	1079.56	no PF today, PF at LGM	0.0791166	633.511	See Drucker et al. 2018				Drucker et al. 2018
Bykovsky peninsula	Russia	129.4	71.79	P-74	ARP-103		Mammuthus	M. primigenius	bone	metacarpale	GIN-9881	14340	280	17864 - 17093	17507	42.1	15	0.2	611	187	4.5	Nikolskiy et al. 2011, Schirrmeister et al. 2002	Arppe et al. 2019	Palaeozoic	sedimentary	Marine	554.698	1768	no	14.6193	within 10-50km	0.29591	1.14521	PF today, PF at LGM	-26.0355	94.2089	See Arppe et al. 2019				Arppe et al. 2019
Bykovsky peninsula	Russia	129.4	71.79	P-86	ARP-114		Mammuthus	M. primigenius	bone	scapula	GIN-10239	14500	110	17857 - 17470	17689	43.9	15.9	0.1	840	260	3.3	Nikolskiy et al. 2011, Schirrmeister et al. 2002	Arppe et al. 2019	Palaeozoic	sedimentary	Marine	554.698	1768	no	14.6193	within 10-50km	0.29591	1.14521	PF today, PF at LGM	-26.0355	457.052	See Arppe et al. 2019				Arppe et al. 2019
Bykovsky peninsula	Russia	129.4	71.79	P-87	ARP-115		Mammuthus	M. primigenius	bone	pelvis	GIN-10240	14500	140	17891 - 17443	17699	45.7	16.3	0.1	871	266	3.5	Nikolskiy et al. 2011, Schirrmeister et al. 2002	Arppe et al. 2019	Palaeozoic	sedimentary	Marine	554.698	1768	no	14.6193	within 10-50km	0.29591	1.14521	PF today, PF at LGM	-26.0355	131.392	See Arppe et al. 2019				Arppe et al. 2019
Bykovsky peninsula	Russia	129.4	71.79	P-84	ARP-112		Mammuthus	M. primigenius	bone	rib	GIN-10234	14600	100	18134 - 17720	17870	44.7	16	0.1	847	259	3.5	Nikolskiy et al. 2011, Schirrmeister et al. 2002	Arppe et al. 2019	Palaeozoic	sedimentary	Marine	554.698	1768	no	14.6193	within 10-50km	0.29591	1.14521	PF today, PF at LGM	-26.0355	131.392	See Arppe et al. 2019				Arppe et al. 2019
Bykovsky peninsula	Russia	129.4	71.79	P-75	ARP-104		Mammuthus	M. primigenius	bone	pelvis	GIN-9907	14730	60	18175 - 17981	18063	45.7	15.8	0.2	779	231	3.9	Nikolskiy et al. 2011, Schirrmeister et al. 2002	Arppe et al. 2019	Palaeozoic	sedimentary	Marine	554.698	1768	no	14.6193	within 10-50km	0.29591	1.14521	PF today, PF at LGM	-26.0355	1322.96	See Arppe et al. 2019				Arppe et al. 2019
Bykovsky peninsula	Russia	129.4	71.79	P-85	ARP-113		Mammuthus	M. primigenius	bone	scapula	GIN-10236	20200	100	24464 - 24095	24247	46.1	16.3	0.2	847	256	3.3	Nikolskiy et al. 2011, Schirrmeister et al. 2002	Arppe et al. 2019	Palaeozoic	sedimentary	Marine	529.324	1467	no	14.6193	within 10-50km	0.29591	1.14521	PF today, PF at LGM	-27.3678	878.309	See Arppe et al. 2019				Arppe et al. 2019
Bykovsky peninsula	Russia	129.4	71.79	P-79	ARP-107		Mammuthus	M. primigenius	bone	mandible	GIN-9893	23050	120	27430 - 27212	27334	42	15	0.2	765	234	3.6	Nikolskiy et al. 2011, Schirrmeister et al. 2002	Arppe et al. 2019	Palaeozoic	sedimentary	Marine	477.05	1505	no	14.6193	within 10-50km	0.29591	1.14521	PF today, PF at LGM	-26.9594	189.1	See Arppe et al. 2019				Arppe et al. 2019
Bykovsky peninsula	Russia	129.4	71.79	P-83	ARP-111		Mammuthus	M. primigenius	bone	metacarpale	GIN-9908	23100	120	27545 - 27246	27380	41.2	14.9	0.1	769	238	2.8	Nikolskiy et al. 2011, Schirrmeister et al. 2002	Arppe et al. 2019	Palaeozoic	sedimentary	Marine	477.05	1505	no	14.6193	within 10-50km	0.29591	1.14521	PF today, PF at LGM	-26.9594	485.345	See Arppe et al. 2019				Arppe et al. 2019
Bykovsky peninsula	Russia	129.4	71.79	P-70	ARP-105		Equus	Equus caballus	bone	radius fr.	GIN-9879	23850	700	28761 - 27388	28179	46	16.4	0.2	819	251	5.5	Sher et al. 2005	Arppe et al. 2019	Palaeozoic	sedimentary	Marine	477.05	1751	no	14.6193	within 10-50km	0.29591	1.14521	PF today, PF at LGM	-26.9594	328.568	See Arppe et al. 2019				Arppe et al. 2019
Bykovsky peninsula	Russia	129.4	71.79	P-90	ARP-118		Mammuthus	M. primigenius	bone	vertebra	GIN-10264	24300	200	28771 - 28227	28487	44.1	15.6	0.1	872	265	2.4	Nikolskiy et al. 2011, Schirrmeister et al. 2002	Arppe et al. 2019	Palaeozoic	sedimentary	Marine	477.05	1751	no	14.6193	within 10-50km	0.29591	1.14521	PF today, PF at LGM	-26.9594	390.108	See Arppe et al. 2019				Arppe et al. 2019
Bykovsky peninsula	Russia	129.4	71.79	P-62	ARP-91		Mammuthus	M. primigenius	bone	femur	GIN-9887	24800	90	29154 - 28938	29032	44.4	15.8	0.2	699	213	3.3	Nikolskiy et al. 2011, Schirrmeister et al. 2002	Arppe et al. 2019	Palaeozoic	sedimentary	Marine	379.742	1751	no	14.6193	within 10-50km	0.29591	1.14521	PF today, PF at LGM	-26.3065	838.719	See Arppe et al. 2019				Arppe et al. 2019
Bykovsky peninsula	Russia	129.4	71.79	P-82	ARP-110		Mammuthus	M. primigenius	bone	carpale	GIN-9880	25500	300	30037 - 29325	29729	42.7	15.3	0.2	751	231	3.5	Nikolskiy et al. 2011, Schirrmeister et al. 2002	Arppe et al. 2019	Palaeozoic	sedimentary	Marine	379.742	1818	no	14.6193	within 10-50km	0.29591	1.14521	PF today, PF at LGM	-26.3065	1185.18	See Arppe et al. 2019				Arppe et al. 2019
Bykovsky peninsula	Russia	129.4	71.79	P-63	ARP-92		Mammuthus	M. primigenius	bone	femur	GIN-9882	26500	230	31020 - 30437	30730	41.4	14.9	0.2	617	191	5.4	Nikolskiy et al. 2011, Schirrmeister et al. 2002	Arppe et al. 2019	Palaeozoic	sedimentary	Marine	379.742	1818	no	14.6193	within 10-50km	0.29591	1.14521	PF today, PF at LGM	-26.3065	1121.35	See Arppe et al. 2019				Arppe et al. 2019
Bykovsky peninsula	Russia	129.4	71.79	P-66	ARP-95		Mammuthus	M. primigenius	bone	pelvis	GIN-9896	26700	900	31789 - 29994	30969	44.3	15.8	0.2	687	210	5.6	Nikolskiy et al. 2011, Schirrmeister et al. 2002	Arppe et al. 2019	Palaeozoic	sedimentary	Marine	379.742	1818	no	14.6193	within 10-50km	0.29591	1.14521	PF today, PF at LGM	-26.3065	797.603	See Arppe et al. 2019				Arppe et al. 2019
Bykovsky peninsula	Russia	129.4	71.79	P-81	ARP-109		Mammuthus	M. primigenius	bone	ulna	GIN-9906	28700	800	33919 - 32011	33017	44.1	15.4	0.1	833	249	5.5	Nikolskiy et al. 2011, Schirrmeister et al. 2002	Arppe et al. 2019	Palaeozoic	sedimentary	Marine	338.855	NA	no	14.6193	within 10-50km	0.29591	1.14521	PF today, PF at LGM	-26.5129	1121.35	See Arppe et al. 2019				Arppe et al. 2019
Bykovsky peninsula	Russia	129.4	71.79	P-80	ARP-108		Mammuthus	M. primigenius	tooth	tusk	GIN-9904	28800	180	33644 - 32988	33239	44.5	16	0.1	871	269	5.7	Nikolskiy et al. 2011, Schirrmeister et al. 2002	Arppe et al. 2019	Palaeozoic	sedimentary	Marine	338.855	NA	no	14.6193	within 10-50km	0.29591	1.14521	PF today, PF at LGM	-26.5129	797.603	See Arppe et al. 2019				Arppe et al. 2019
Bykovsky peninsula	Russia	129.4	71.79	P-88	ARP-116		Mammuthus	M. primigenius	bone	rib	GIN-10245	29400	600	34510 - 33172	33822	45.1	15.9	0.2	804	243	5.1	Nikolskiy et al. 2011, Schirrmeister et al. 2002	Arppe et al. 2019	Palaeozoic	sedimentary	Marine	265.293	NA	no	14.6193	within 10-50km	0.29591	1.14521	PF today, PF at LGM	-26.5129	185.473	See Arppe et al. 2019				Arppe et al. 2019
Bykovsky peninsula	Russia	129.4	71.79	P-67	ARP-97		Equus	Equus caballus	bone	radius	GIN-9878	31100	400	36030 - 35153	35499	42.8	15.3	0.2	635	194	-1.9	Sher et al. 2005	Arppe et al. 2019	Palaeozoic	sedimentary	Marine	265.293	3376.5	no	14.6193	within 10-50km	0.29591	1.14521	PF today, PF at LGM	-25.8854	886.843	See Arppe et al. 2019				Arppe et al. 2019
Bykovsky peninsula	Russia	129.4	71.79	P-60	ARP-93		Equus	Equus caballus	bone	humerus fr.	GIN-9886	32000	1000	37773 - 35269	36696	42.5	15.3	0.2	567	175	7.3	Sher et al. 2005	Arppe et al. 2019	Palaeozoic	sedimentary	Marine	262.719	3376.5	no	14.6193	within 10-50km	0.29591	1.14521	PF today, PF at LGM	-25.8854	781.663	See Arppe et al. 2019				Arppe et al. 2019
Bykovsky peninsula	Russia	129.4	71.79	P-64	ARP-96		Equus	Equus caballus	bone	humerus	GIN-9876	33000	400	38330 - 36937	37644	45.2	16.2	0.2	701	216	5.5	Sher et al. 2005	Arppe et al. 2019	Palaeozoic	sedimentary	Marine	262.719	3376.5	no	14.6193	within 10-50km	0.29591	1.14521	PF today, PF at LGM	-25.1916	886.843	See Arppe et al. 2019				Arppe et al. 2019
Bykovsky peninsula	Russia	129.4	71.79	P-69	ARP-98		Mammuthus	M. primigenius	tooth	tusk	GIN-9890	33610	300	39159 - 37868	38506	40.6	14.4	0.2	655	200	5.5	Nikolskiy et al. 2011, Schirrmeister et al. 2002	Arppe et al. 2019	Palaeozoic	sedimentary	Marine	262.719	NA	no	14.6193	within 10-50km	0.29591	1.14521	PF today, PF at LGM	-25.1916	1121.35	See Arppe et al. 2019				Arppe et al. 2019
Bykovsky peninsula	Russia	129.4	71.79	P-89	ARP-117		Mammuthus	M. primigenius	bone	tibia	GIN-10263	33800	260	39323 - 38423	38809	44.1	15.6	0.2	795	242	2.5	Nikolskiy et al. 2011, Schirrmeister et al. 2002	Arppe et al. 2019	Palaeozoic	sedimentary	Marine	110.199	NA	no	14.6193	within 10-50km	0.29591	1.14521	PF today, PF at LGM	-25.1916	81.1466	See Arppe et al. 2019				Arppe et al. 2019
Bykovsky peninsula	Russia	129.4	71.79	P-65	ARP-94		Mammuthus	M. primigenius	tooth	tusk	GIN-9895	34300	320	39810 - 39176	39483	45	16.1	0.2	687	210	4.3	Nikolskiy et al. 2011, Schirrmeister et al. 2002	Arppe et al. 2019	Palaeozoic	sedimentary	Marine	110.199	NA	no	14.6193	within 10-50km	0.29591	1.14521	PF today, PF at LGM	-24.5314	94.2089	See Arppe et al. 2019				Arppe et al. 2019
Bykovsky peninsula	Russia	129.4	71.79	P-73	ARP-102		Mammuthus	M. primigenius	bone	pelvis	GIN-9897	34900	400	40496 - 39664	40085	44.4	15.7	0.2	702	213	5.8	Nikolskiy et al. 2011, Schirrmeister et al. 2002	Arppe et al. 2019	Palaeozoic	sedimentary	Marine	110.199	NA	no	14.6193	within 10-50km	0.29591	1.14521	PF today, PF at LGM	-24.5314	797.603	See Arppe et al. 2019				Arppe et al. 2019
Bykovsky peninsula	Russia	129.4	71.79	P-71	ARP-100		Mammuthus	M. primigenius	bone	humerus	GIN-9892	35700	700	41384 - 40108	40791	45.6	16.2	0.2	712	218	4.8	Nikolskiy et al. 2011, Schirrmeister et al. 2002	Arppe et al. 2019	Palaeozoic	sedimentary	Marine	110.199	NA	no	14.6193	within 10-50km	0.29591	1.14521	PF today, PF at LGM	-24.5314	94.2089	See Arppe et al. 2019				Arppe et al. 2019
Bykovsky peninsula	Russia	129.4	71.79	P-68	ARP-99		Equus	Equus caballus	bone	femur	GIN-9873	35800	500	41365 - 40460	40901	43	15.5	0.2	604	187	5.7	Sher et al. 2005	Arppe et al. 2019	Palaeozoic	sedimentary	Marine	110.199	NA	no	14.6193	within 10-50km	0.29591	1.14521	PF today, PF at LGM	-24.5314	1022.77	See Arppe et al. 2019				Arppe et al. 2019
Bykovsky peninsula	Russia	129.4	71.79	P-78	ARP-106		Mammuthus	M. primigenius	bone	tibia	GIN-9891	44500	1000	47926 - 45918	46981	45.5	16.2	0.2	825	252	4.4	Nikolskiy et al. 2011, Schirrmeister et al. 2002	Arppe et al. 2019	Palaeozoic	sedimentary	Marine	341.813	NA	no	14.6193	within 10-50km	0.29591	1.14521	PF today, PF at LGM	-23.0367	94.2089	See Arppe et al. 2019				Arppe et al. 2019
Camiac	France	-0.27	44.79		OxA-23088		Megaloceros	Megaloceros giganteus	bone	bone	OxA-23088	38000	900	42750 - 41824	42276	44.3768	15.4912	0.14	818.599	244.936	11.4317	Lister and Stuart, 2019	This study	Cenozoic	sedimentary	Bedrock	87.4407	NA	no	142.93	over 50km	194.132	518.591	no PF today, no PF at LGM	7.81242	1762.95	Ox AF	yes	yes	Pre-extracted collagen from ORAU	Reade et al. 2023
Cathole	UK	-4.11	51.59	83.99H/312 1959. (III/IV , III J/K Â½ BC 3)	UPN-838	OxA-6314, same sample as OxA-6313	Equus	Equus sp.	tooth	3rd molar	OxA-6314	12180	90	14244 - 13870	14102	40.9623	14.7139	0.139215	784.631	241.581	6.451	Kaagan 2000	This study	Palaeozoic	sedimentary	Bedrock	53.0163	484	no	111.628	over 50km	0	1014.41	no PF today, PF at LGM	6.57801	910.386	OX AI	yes	yes	Pre-extracted collagen from ORAU	Reade et al. 2023	1
Cathole	UK	-4.11	51.59	83.99H/11.2 (H G1/2 5 III) 1958.	UPN-775		Cervus elaphus	Cervus elaphus	bone	tibia	OxA-V-3149-13C	12147	34	14090 - 14025	14054	39.7566	14.2412	0.142285	745.11	228.776	5.21736	Reade et al. 2023	This study	Palaeozoic	sedimentary	Bedrock	53.0163	484	no	111.628	over 50km	0	1014.41	no PF today, PF at LGM	6.57801	706.579	UCL (AG)	no	yes	Reade et al. 2023	Reade et al. 2023	8.3
Cathole	UK	-4.11	51.59	83.99H/26.1	UPN-778		Cervus elaphus	Cervus elaphus	bone	not given	OxA-V-3149-15C	11896	34	13798 - 13614	13756	38.226	13.416	0.175614	580.456	174.617	8.41318	Reade et al. 2023	This study	Palaeozoic	sedimentary	Bedrock	53.0163	484	no	111.628	over 50km	0	1014.41	no PF today, PF at LGM	6.57801	92.1436	UCL (AG)	no	yes	Reade et al. 2023	Reade et al. 2023	8.9
Cathole	UK	-4.11	51.59	83.99H/110.1 1958. (B/C H (G) 6 IV) (Layer B).	UPN-777		Cervus elaphus	Cervus elaphus	bone	ulna	OxA-V-3149-14C	11740	33	13606 - 13507	13574	43.7649	15.0457	0.178017	655.592	193.185	9.75815	Reade et al. 2023	This study	Palaeozoic	sedimentary	Bedrock	23.943	484	no	111.628	over 50km	0	1014.41	no PF today, PF at LGM	6.57801	92.1436	UCL (AG)	no	yes	Reade et al. 2023	Reade et al. 2023	2.9
Cathole	UK	-4.11	51.59	83.99H/63.2 1958. (B G(H) 7 I/II)	UPN-773		Rangifer	Rangifer based on ZooMS	bone	radius/ulna	OxA-V-3149-11C	10053	29	11701 - 11404	11568	44.614	15.5795	0.160709	740.286	221.582	11.3893	Reade et al. 2023	This study	Palaeozoic	sedimentary	Bedrock	23.943	490	no	111.628	over 50km	0	1014.41	no PF today, PF at LGM	7.93583	92.1436	UCL (AG)	no	yes	Reade et al. 2023	Reade et al. 2023	2.8
Cathole	UK	-4.11	51.59	83.99H/303.3 1959. (IV J/K B/C 2).	UPN-809		Rangifer	Rangifer based on ZooMS	bone	1st Phalanx	OxA-V-3149-16C	11012	32	12996 - 12843	12938	43.8084	15.5126	0.168523	693.214	210.401	12.3772	Reade et al. 2023	This study	Palaeozoic	sedimentary	Bedrock	23.943	500	no	111.628	over 50km	0	1014.41	no PF today, PF at LGM	7.2056	87.7662	UCL (AG)	no	yes	Reade et al. 2023	Reade et al. 2023	10.1
Cathole	UK	-4.11	51.59	83.99H/58.1 1958. (B/C IV G2).	UPN-774		Rangifer	Rangifer based on ZooMS	bone	humerus	OxA-V-3149-12C	28480	180	33035 - 32218	32626	41.243	14.5702	0.174423	630.542	190.934	12.6242	Reade et al. 2023	This study	Palaeozoic	sedimentary	Bedrock	30.1838	NA	no	111.628	over 50km	0	1014.41	no PF today, PF at LGM	1.08702	802.491	UCL (AG)	no	yes	Reade et al. 2023	Reade et al. 2023	7.1
Cathole	UK	-4.11	51.59	83.99H/379 1959. Bag 23. (II J, 2)	UPN-837		Equus	Equus sp.	tooth	molar	OxA-V-3138-27C	2040	18	2000 - 1943	1974	43.9689	15.6036	0.169849	690.32	209.983	17.7154	This study	This study	Palaeozoic	sedimentary	Bedrock	3.90787	NA	no	111.628	over 50km	0	1014.41	no PF today, PF at LGM	9.559	802.491	UCL (AG)	no	no	This study	no	1.6
Cathole	UK	-4.11	51.59	83.99H/303.2 1959. (IV J/K B/C 2).	UPN-771		Rangifer	Rangifer based on ZooMS	tooth	tooth	OxA-V-3149-10C	10014	29	11612 - 11360	11500	44.0686	15.404	0.148215	792.876	237.554	7.45368	This study	This study	Palaeozoic	sedimentary	Bedrock	23.943	490	no	111.628	over 50km	0	1014.41	no PF today, PF at LGM	7.93583	802.491	UCL (AG)	no	yes	This study	no	9.1
Cathole	UK	-4.11	51.59	83.99H/303.1 1959. (IV J/K B/C 2).	UPN-770		Rangifer	Rangifer based on ZooMS	tooth	tooth	OxA-V-3149-9C	10015	28	11612 - 11360	11500	44.28	15.6252	0.152738	773.088	233.83	8.73084	This study	This study	Palaeozoic	sedimentary	Bedrock	23.943	490	no	111.628	over 50km	0	1014.41	no PF today, PF at LGM	7.93583	802.491	UCL (AG)	no	yes	This study	Reade et al. 2023	7.1
Chaumois-Boivin	France	5.68	46.74		BLS 1		Rangifer	Rangifer tarandus	bone	phalanx	Ly-3280(Poz)	12530	120	15096 - 14463	14751	41.6	14.7	0.16	715	217	-1.9	Bocherens et al. 2011	Drucker et al. 2012	Mesozoic	sedimentary	Bedrock	336.658	1135	no	71.3307	over 50km	0	126.914	no PF today, PF at LGM	4.51142	875.292	See Drucker et al. 2012				Bocherens et al., 2011a
Chelm's Combe	UK	-2.77	51.29		UPN-031	A/CC/B/6	Rangifer	Rangifer tarandus	bone	Mandible, right P2-M3	OxA-17831	10480	45	12615 - 12207	12515	42.8928	14.9678	0.15	779.484	233.149	6.34593	Jacobi & Higham 2009a	This study	Palaeozoic	sedimentary	Bedrock	74.6777	546	no	90.3552	over 50km	0	917.632	no PF today, PF at LGM	7.31549	875.292	Ox AF	yes	yes	Pre-extracted collagen from ORAU	Reade et al. 2023
Chelm's Combe	UK	-2.77	51.29		UPN-033	A/CC/B/4, OxA-1784	Rangifer	Rangifer tarandus	bone	Mandible, left P4-M3	OxA-17829	10150	40	11926 - 11653	11786	42.7327	15.3679	0.14	832.016	256.472	11.1495	Jacobi & Higham 2009a	This study	Palaeozoic	sedimentary	Bedrock	74.6777	536	no	90.3552	over 50km	0	917.632	no PF today, PF at LGM	8.06863	875.292	Ox AF	yes	yes	Pre-extracted collagen from ORAU	Reade et al. 2023
Chelm's Combe	UK	-2.77	51.29		UPN-037	A/CC/B/8, OxA-1781	Rangifer	Rangifer tarandus	bone	Right metacarpal	OxA-17828	10655	45	12725 - 12625	12685	42.8693	15.3455	0.15	778.025	238.716	12.0286	Jacobi & Higham 2009a	This study	Palaeozoic	sedimentary	Bedrock	74.6777	546	no	90.3552	over 50km	0	917.632	no PF today, PF at LGM	7.31549	491.4	Ox AF	yes	yes	Pre-extracted collagen from ORAU	Reade et al. 2023
Chelm's Combe	UK	-2.77	51.29	A12 1st MCIII layer 12	UPN-019	A/CC/B/2, OxA-1785, OxA-20691	Equus	Equus sp.	bone	Proximal left metacarpal	OxA-20691	10535	50	12665 - 12484	12561	42.7198	15.1177	0.14	824.456	250.08	3.34253	Reade et al. 2023	This study	Palaeozoic	sedimentary	Bedrock	74.6777	546	no	90.3552	over 50km	0	917.632	no PF today, PF at LGM	7.31549	494.41	Ox AF	yes	yes	Pre-extracted collagen from ORAU	Reade et al. 2023
Chelm's Combe	UK	-2.77	51.29	CC 1	UPN-839	A/CC/B/1, OxA-6639, OxA-20690	Equus	Equus ferus	bone	1st phalanx	OxA-20690	10830	50	12821 - 12732	12763	42.2503	15.2251	0.139057	810.225	250.259	7.96821	Reade et al. 2023	This study	Palaeozoic	sedimentary	Bedrock	74.6777	546	no	90.3552	over 50km	0	917.632	no PF today, PF at LGM	7.31549	1195.23	Ox AF	yes	yes	Pre-extracted collagen from ORAU	Reade et al. 2023
Chelyabinsk Region	Russia	61	55	CHMG-01 cat# 4130/56	OxA-19681		Megaloceros	Megaloceros giganteus	bone	bone	OxA-19681	8276	36	9404 - 9141	9275			0.29	419.692	123.314	-3.60569	Lister and Stuart, 2019	This study	Palaeozoic	sedimentary	Colluvial	847.273	NA	no	26.9917	within 10-50km	0	712.031	no PF today, PF at LGM	0.686717	491.123	Ox AF	yes	yes	Pre-extracted collagen from ORAU
Chernigovo	Russia	41.305	48.884	Krasnobrodsk suite, sands and stratified loams with silt	OxA-13026		Megaloceros	Megaloceros giganteus	bone	left mandible with p4,m1-3	OxA-13026	10055	45	11732 - 11404	11574			0.18	528.173	160.986	2.575	Lister and Stuart, 2019	This study	Mesozoic	sedimentary	Aeolian	532.038	1602	no	1.90515	within 10km	109.351	604.229	no PF today, no PF at LGM	5.12735	752.668	OX AF	yes	yes	Pre-extracted collagen from ORAU
Cherskiy Town	Russia	161.63	68.76		OxA-18755		Coelodonta	Coelodonta antiquitatis	bone	bone/aDNA	OxA-18755	39140	390	42861 - 42510	42699			0.16	751.879	229.629	1.11366	Stuart & Lister 2012	This study	Mesozoic	sedimentary	Colluvial	108.387	NA	no	14.2599	within 10-50km	0	0	PF today, PF at LGM	-19.014	844.019	Ox AF	yes	yes	Pre-extracted collagen from ORAU	Rey-Iglesia et al 2021
Chukotka	Russia	168.2	69	RS-16	OxA-18497		Mammuthus	Mammuthus primigenius	tooth	ivory	OxA-18497	31470	180	36079 - 35625	35833			0.18	637.079	195.183	3.98002	Nyström et al. 2012	This study	Mesozoic	sedimentary	Colluvial	100.18	4414	no	3.53454	within 10km	0	0	PF today, PF at LGM	-23.0861	667.489	Ox AF	yes	yes	Pre-extracted collagen from ORAU
Chukotka	Russia	168.24	68.6	RS-17	OxA-18498		Mammuthus	Mammuthus primigenius	bone	bone	OxA-18498	49600	1000	54754 - 52127	53020			0.19	627.064	194.517	3.82098	Nyström et al. 2012	This study	Mesozoic	sedimentary	Colluvial	142.96	NA	no	37.1063	within 10-50km	0	0	PF today, PF at LGM	-21.4353	667.489	Ox AF	yes	yes	Pre-extracted collagen from ORAU
Chukotka (Ayon Island)	Russia	168.65	69.83		OxA-20030		Mammuthus	Mammuthus primigenius	bone	bone	OxA-20030	25610	110	30051 - 29885	29956			0.16	758.28	237.095	4.70226	Nyström et al. 2012	This study	Mesozoic	sedimentary	Aeolian	144.724	2638	no	0	within 10km	0	0	PF today, PF at LGM	-25.7175	910.277	Ox AF	yes	yes	Pre-extracted collagen from ORAU
Chukotka (Kyttyk Peninsula)	Russia	168.03	69.36		OxA-20036		Mammuthus	Mammuthus primigenius	tooth	tooth	OxA-20036	26240	120	30737 - 30325	30522			0.25	482.907	144.319	1.29319	Nyström et al. 2012	This study	Mesozoic	sedimentary	Lacustrine	199.473	2679	no	5.36285	within 10km	0	0	PF today, PF at LGM	-24.3169	1255.87	Ox AF	yes	yes	Pre-extracted collagen from ORAU
Chukotka (Kyttyk Peninsula)	Russia	168.09	69.34		OxA-20040		Mammuthus	Mammuthus primigenius	bone	bone	OxA-20040	28680	140	33349 - 32340	33032			0.28	424.097	129.356	3.00497	Palkopoulou et al. 2013	This study	Mesozoic	sedimentary	Lacustrine	87.584	NA	no	7.79409	within 10km	0	0	PF today, PF at LGM	-24.1254	1255.87	Ox AF	yes	yes	Pre-extracted collagen from ORAU
Chukotka (Kyttyk Peninsula)	Russia	168.03	69.36		OxA-20037		Mammuthus	Mammuthus primigenius	tooth	tooth	OxA-20037	30620	160	35198 - 34769	34981			0.27	446.362	133.407	4.57285	Palkopoulou et al. 2013	This study	Mesozoic	sedimentary	Lacustrine	59.571	4374.5	no	5.36285	within 10km	0	0	PF today, PF at LGM	-24.1254	97.0755	Ox AF	yes	yes	Pre-extracted collagen from ORAU
Chukotka (Kyttyk Peninsula)	Russia	167.52	69.39		OxA-20035		Mammuthus	Mammuthus primigenius	tooth	ivory	OxA-20035	33020	190	37736 - 37042	37483			0.16	705.706	224.52	3.46263	Palkopoulou et al. 2013	This study	Mesozoic	sedimentary	Lacustrine	54.1073	4364	no	2.88795	within 10km	0	0	PF today, PF at LGM	-21.3501	862.112	Ox AF	yes	yes	Pre-extracted collagen from ORAU
Chukotka (Kyttyk Peninsula)	Russia	168.11	69.34		OxA-20039		Mammuthus	Mammuthus primigenius	bone	bone	OxA-20039	46350	650	49664 - 47996	48804			0.21	574.463	172.273	6.1322	Nyström et al. 2012	This study	Mesozoic	sedimentary	Lacustrine	57.8464	NA	no	8.57229	within 10km	0	0	PF today, PF at LGM	-21.2715	1255.87	Ox AF	yes	yes	Pre-extracted collagen from ORAU
Chukotka (Kyttyk Peninsula)	Russia	167.7	69.2		OxA-20034		Mammuthus	Mammuthus primigenius	tooth	ivory	OxA-20034	47450	700	51204 - 48868	50187			0.15	772.062	243.152	3.02476	Nyström et al. 2012	This study	Mesozoic	sedimentary	Aeolian	57.4169	NA	no	0	within 10km	0	0	PF today, PF at LGM	-19.0391	1255.87	Ox AF	yes	yes	Pre-extracted collagen from ORAU
Chukotka (Kyttyk Peninsula)	Russia	168.09	69.34		OxA-20038		Mammuthus	Mammuthus primigenius	tooth	tooth	OxA-20038	47700	750	51736 - 49232	50570			0.2	602.362	183.404	2.66903	Nyström et al. 2012	This study	Mesozoic	sedimentary	Lacustrine	57.1942	NA	no	7.79409	within 10km	0	0	PF today, PF at LGM	-20.322	1255.87	Ox AF	yes	yes	Pre-extracted collagen from ORAU
Chukotka (Mosey Island)	Russia	168.13	69.39		OxA-20042		Mammuthus	Mammuthus primigenius	tooth	tooth	OxA-20042	19850	90	23954 - 23778	23873			0.21	567.303	172.489	1.28065	Nyström et al. 2012	This study	Mesozoic	sedimentary	Lacustrine	458.751	2451	no	9.83832	within 10km	0	0	PF today, PF at LGM	-24.3884	97.0755	Ox AF	yes	yes	Pre-extracted collagen from ORAU
Chukotka (Nagleynenvaam River)	Russia	169.22	69		OxA-20043		Mammuthus	Mammuthus primigenius	bone	bone	OxA-20043	23610	90	27827 - 27706	27766			0.19	643.812	197.222	5.60122	Palkopoulou et al. 2013	This study	Mesozoic	sedimentary	Aeolian	424.167	2678	no	0	within 10km	0	0	PF today, PF at LGM	-24.1055	108.495	Ox AF	yes	yes	Pre-extracted collagen from ORAU
Chukotka (Pineyveem River)	Russia	169.24	68.52		OxA-20046		Mammuthus	Mammuthus primigenius	bone	bone	OxA-20046	12385	45	14811 - 14297	14471			0.17	693.477	219.031	2.46095	Nyström et al. 2012	This study	Mesozoic	sedimentary	Colluvial	321.443	2778	no	15.3386	within 10-50km	0	0	PF today, PF at LGM	-20.0521	804.79	Ox AF	yes	yes	Pre-extracted collagen from ORAU
Chukotka (Pineyveem River)	Russia	169.22	68.48		OxA-20048		Mammuthus	Mammuthus primigenius	tooth	ivory	OxA-20048	13935	50	17045 - 16885	16954			0.19	629.379	194.319	1.2245	Nyström et al. 2012	This study	Mesozoic	sedimentary	Colluvial	434.184	2739	no	19.2411	within 10-50km	0	0	PF today, PF at LGM	-21.6445	804.79	Ox AF	yes	yes	Pre-extracted collagen from ORAU
Chukotka (Pineyveem River)	Russia	169.21	68.46		OxA-20047		Mammuthus	Mammuthus primigenius	tooth	ivory	OxA-20047	26810	110	31120 - 30986	31046			0.19	647.751	202.656	4.36978	Nyström et al. 2012	This study	Mesozoic	sedimentary	Colluvial	290.518	2789	no	19.7874	within 10-50km	0	0	PF today, PF at LGM	-24.513	891.544	Ox AF	yes	yes	Pre-extracted collagen from ORAU
Chukotka (Rachvakan River)	Russia	167.37	69.18		OxA-20049		Mammuthus	Mammuthus primigenius	bone	bone	OxA-20049	19840	75	23912 - 23781	23855			0.21	582.835	180.709	1.00539	Nyström et al. 2012	This study	Mesozoic	sedimentary	Alluvial	492.791	2459	no	0.567393	within 10km	0	0	PF today, PF at LGM	-22.367	891.544	Ox AF	yes	yes	Pre-extracted collagen from ORAU
Chukotka, Kyttyk Peninsula	Russia	167.43	69.35		OxA-19362		Coelodonta	Coelodonta antiquitatis	bone	femur	OxA-19362	28860	160	33640 - 33108	33342			0.19	621.016	191.09	2.85611	Lister & Stuart in prep	This study	Mesozoic	sedimentary	Lacustrine	90.5367	NA	no	1.10784	within 10km	0	0	PF today, PF at LGM	-22.277	891.544	Ox AF	yes	yes	Pre-extracted collagen from ORAU	no
Chukotka, Kyttyk Peninsula	Russia	167.43	69.35		OxA-19361		Coelodonta	Coelodonta antiquitatis	tooth	molar	OxA-19361	30560	170	35160 - 34720	34940			0.18	641.795	197.494	0.489463	Lister & Stuart in prep	This study	Mesozoic	sedimentary	Lacustrine	58.5708	4366.5	no	1.10784	within 10km	0	0	PF today, PF at LGM	-22.277	891.544	Ox AF	yes	yes	Pre-extracted collagen from ORAU	no
Chukotka, Nagleynenvaam River	Russia	168	69		OxA-19363		Coelodonta	Coelodonta antiquitatis	bone	femur	OxA-19363	16405	65	19883 - 19625	19766			0.18	641.77	194.123	1.63114	Lister & Stuart in prep	This study	Mesozoic	sedimentary	Colluvial	472.156	2422	no	0	within 10km	0	0	PF today, PF at LGM	-23.8866	891.544	Ox AF	yes	yes	Pre-extracted collagen from ORAU	no
Chukotka, South, downstream Algan river mouth	Russia	171.25	64.4		OxA-21038		Mammuthus	Mammuthus primigenius	bone	bone	OxA-21038	22750	90	27232 - 27064	27136			0.2	611.596	183.592	5.59734	Palkopoulou et al. 2013	This study	Mesozoic	sedimentary	Alluvial	357.462	2990	no	430.916	over 50km	0	0	PF today, PF at LGM	-15.8886	914.097	Ox AF	yes	yes	Pre-extracted collagen from ORAU
Chukotka, South, downstream Algan river mouth	Russia	171.25	64.4		OxA-21040		Mammuthus	Mammuthus primigenius	bone	bone	OxA-21040	23320	100	27665 - 27410	27537			0.2	601.592	180.845	1.74972	Palkopoulou et al. 2013	This study	Mesozoic	sedimentary	Alluvial	357.462	3192	no	430.916	over 50km	0	0	PF today, PF at LGM	-15.8886	891.544	Ox AF	yes	yes	Pre-extracted collagen from ORAU
Chukotka, South, downstream Algan river mouth	Russia	171.25	64.4		OxA-21041		Mammuthus	Mammuthus primigenius	tooth	tooth	OxA-21041	25060	110	29499 - 29128	29288			0.19	619.24	188.46	5.36747	Palkopoulou et al. 2013	This study	Mesozoic	sedimentary	Alluvial	331.82	3192	no	430.916	over 50km	0	0	PF today, PF at LGM	-16.9723	315.271	Ox AF	yes	yes	Pre-extracted collagen from ORAU
Chukotka, South, downstream Algan river mouth	Russia	171.25	64.4		OxA-21039		Mammuthus	Mammuthus primigenius	tooth	tooth	OxA-21039	25870	110	30197 - 30020	30116			0.19	642.998	195.109	6.53533	Palkopoulou et al. 2013	This study	Mesozoic	sedimentary	Alluvial	331.82	3248	no	430.916	over 50km	0	0	PF today, PF at LGM	-16.9723	179.972	Ox AF	yes	yes	Pre-extracted collagen from ORAU
Chukotka, South, downstream Algan river mouth	Russia	171.27	64.35		OxA-21042		Mammuthus	Mammuthus primigenius	tooth	ivory	OxA-21042	34970	230	40427 - 39854	40133			0.16	729.333	226.208	5.75521	Palkopoulou et al. 2013	This study	Mesozoic	sedimentary	Alluvial	314.608	NA	no	435.246	over 50km	0	0	PF today, PF at LGM	-14.551	85.0053	Ox AF	yes	yes	Pre-extracted collagen from ORAU
Chukotka, South, Kanchalan River	Russia	177.3	65.5		OxA-21034		Mammuthus	Mammuthus primigenius	tooth	ivory	OxA-21034	19910	75	24004 - 23813	23922			0.18	675.231	206.601	6.60115	Palkopoulou et al. 2013	This study	Mesozoic	sedimentary	Alluvial	119.168	3001	no	335	over 50km	0	0	PF today, PF at LGM	-14.7001	666.009	Ox AF	yes	yes	Pre-extracted collagen from ORAU
Chukotka, South, Kanchalan River	Russia	177.3	65.5		OxA-21036		Mammuthus	Mammuthus primigenius	tooth	tooth	OxA-21036	21040	90	25564 - 25243	25404			0.19	644.151	193.773	-3.38044	Palkopoulou et al. 2013	This study	Mesozoic	sedimentary	Alluvial	119.168	3161	no	335	over 50km	0	0	PF today, PF at LGM	-15.855	1170.37	Ox AF	yes	yes	Pre-extracted collagen from ORAU
Chukotka, South, Kanchalan River	Russia	177.3	65.5		OxA-21035		Mammuthus	Mammuthus primigenius	tooth	tooth	OxA-21035	29050	150	33807 - 33313	33582			0.18	643.004	195.79	7.3427	Palkopoulou et al. 2013	This study	Mesozoic	sedimentary	Alluvial	119.168	NA	no	335	over 50km	0	0	PF today, PF at LGM	-16.2641	1245.68	Ox AF	yes	yes	Pre-extracted collagen from ORAU
Covalejos	Spain	-3.93	43.4	1999.I4.B.4480	COV27	28691	Cervus elaphus	Cervus elaphus	bone	femur	OxA-32512	34850	600	40622 - 39446	40046	43.81	16.8	0.15	775	276	8.1	Jones et al. 2018b	Jones et al. 2018b	Mesozoic	sedimentary	Bedrock	2.75931	NA	no	5.15246	within 10km	397.271	836.909	no PF today, no PF at LGM	6.33047	1245.68	See Jones et al. 2018b				Jones et al. 2018b
Covalejos	Spain	-3.93	43.4	2002.H5B1.C.5664	COV14	28681	Cervus elaphus	Cervus elaphus	bone	mandible	OxA-32549	34350	600	40425 - 38853	39475	39.99	14.6	0.16	658	222	11.3	Jones et al. 2018b	Jones et al. 2018b	Mesozoic	sedimentary	Bedrock	2.75931	NA	no	5.15246	within 10km	397.271	836.909	no PF today, no PF at LGM	6.33047	51.3023	See Jones et al. 2018b				Jones et al. 2018b
Covalejos	Spain	-3.93	43.4	2002.H5D4.B.505	COV23	28687	Unidentified Cervid	Unidentified Cervid	bone	long bone	OxA-32511	35250	700	41036 - 39749	40397	33.93	11.97	0.23	402	132	8.2	Jones et al. 2018b	Jones et al. 2018b	Mesozoic	sedimentary	Bedrock	2.75931	NA	no	5.15246	within 10km	397.271	836.909	no PF today, no PF at LGM	6.33047	1020.11	See Jones et al. 2018b				Jones et al. 2018b
Dead Man's Cave	UK	-1.2	53.34		UPN-880	A/DMC/B/1	Rangifer	Rangifer tarandus	bone	not given	OxA-5804	10020	80	11699 - 11334	11529	42.2	15	0.18	620	189	6.5	Hedges et al. 1996	This study	Palaeozoic	sedimentary	Bedrock	102.945	364	no	164.464	over 50km	0	911.156	no PF today, PF at LGM	6.55945	95.7942	RLAHA (method 4)	no	no		Stevens 2005
Dead Man's Cave	UK	-1.2	53.34	Cat no: DMC 341 strat 15: 3, DMC1	UPN-683	A/DMC/B/11, OxA-6326, OxA-19167	Equus	Equus sp.	bone	3rd phalanx	OxA-19167	11970	55	14006 - 13786	13875	42.0416	14.7889	0.172949	648.232	195.452	5.42367	Reade et al. 2023	This study	Palaeozoic	sedimentary	Bedrock	102.945	367	no	164.464	over 50km	0	911.156	no PF today, PF at LGM	5.57432	95.7942	UCL (AG)	no	yes	Stevens 2005	Reade et al. 2023	10.1
Dead Man's Cave	UK	-1.2	53.34	Cat 251 strat 3: 7	UPN-688	A/DMC/B/2, OxA-6327	Equus	Equus sp.	bone	magnum carpal	OxA-19168	11925	50	13994 - 13614	13790	42.469	14.7975	0.178745	633.587	189.225	6.36056	Reade et al. 2023	This study	Palaeozoic	sedimentary	Bedrock	102.945	367	no	164.464	over 50km	0	911.156	no PF today, PF at LGM	5.57432	95.7942	UCL (AG)	no	yes	Stevens 2005	Reade et al. 2023	1.8
Dead Man's Cave	UK	-1.2	53.34	DMC 298, CC8	UPN-919	OxA-21424, UPN-880, OxA-5804 A/DMC/B/1	Rangifer	Rangifer tarandus	bone	phalanx 1	OxA-21424	10305	45	12430 - 11940	12084	43.64	15.7697	0.167886	693.167	214.698	5.07549	Reade et al. 2023	This study	Palaeozoic	sedimentary	Bedrock	102.945	364	no	164.464	over 50km	0	911.156	no PF today, PF at LGM	6.55945	85.4758	Ox AF	yes	yes	Pre-extracted collagen from ORAU	Reade et al. 2023
Deszczowa Cave	Poland	19.5406	50.5906		OxA-11060		Coelodonta	Coelodonta antiquitatis	bone	metapodial	OxA-11060	20800	150	25275 - 24868	25073	42.1275	14.9426	0.13	862.627	262.263	-8.53174	Wojtal 2007	This study	Mesozoic	sedimentary	Glacial	734.323	432	no	2.71726	within 10km	0	594.961	no PF today, PF at LGM	-1.13702	85.4758	OX AF	yes	yes	Pre-extracted collagen from ORAU	Reade et al. 2023
Dog Hole Fissure	UK	-1.2	53.26	DH 299 A488, Find no. 72, unstratified	UPN-686	A/DHF/B/2	Rangifer	Rangifer tarandus	bone	distal metatarsal	OxA-15294	10325	45	12434 - 11950	12142	44.151	15.5839	0.16964	694.035	209.976	7.85002	Reade et al. 2023	This study	Palaeozoic	sedimentary	Bedrock	110.627	371	no	159.543	over 50km	0	918.725	no PF today, PF at LGM	6.55945	91.5044	UCL (AG)	no	yes	Reade et al. 2023	Reade et al. 2023	9.8
Dolni Vestonice	Czech Republic	16.67	48.88	akc145 1928 Box251Aa	DOL23		Rangifer	Rangifer tarandus	bone	Phalanx	OxA-V-3138-12C	25930	120	30256 - 30051	30162	41.5037	14.6873	0.15	726.427	220.344	0.1109	Reade et al. 2023	This study	Cenozoic	sedimentary	Bedrock	445.433	494	no	0	within 10km	0	315.359	no PF today, PF at LGM	4.21425	91.5044	Cambridge	no	yes	Reade et al. 2023	Reade et al. 2023
Duruitoarea Veche	Moldova	26.656	48.276		OxA-11690		Coelodonta	Coelodonta antiquitatis	tooth	lower m3	OxA-11690	38550	500	42676 - 42277	42485	42.4319	14.7969	0.15	764.97	228.652	0.936138	Stuart & Lister 2012	This study	Cenozoic	sedimentary	Bedrock	399.126	NA	no	0.514375	within 10km	0	993.38	no PF today, PF at LGM	4.38809	184.067	OX AF*	yes	yes	Pre-extracted collagen from ORAU	Reade et al. 2023
Duruitory Veche	Moldova	27.083	48.633	MDMG-01	OxA-19630		Megaloceros	Megaloceros giganteus	tooth	tooth	OxA-19630	37050	450	42104 - 41528	41800	45.4834	15.4205	0.15	815.133	236.879	-0.714985	Lister and Stuart, 2019	This study	Palaeozoic	sedimentary	Alluvial	399.593	NA	no	2.92261	within 10km	0	1030.07	no PF today, PF at LGM	4.0444	889.312	Ox AF	yes	yes	Pre-extracted collagen from ORAU	Reade et al. 2023
Dzhilinda, Vitim River	Russia	111.93	53.65		OxA-17151		Coelodonta	Coelodonta antiquitatis	bone	mandible	OxA-17151	42950	950	46223 - 44630	45595			0.18	652	193.709	3.0581	Stuart & Lister 2012	This study	Proterozoic	sedimentary	Alluvial	1616.35	NA	no	93.5284	over 50km	0	0	PF today, PF at LGM	-12.3539	889.312	OX AF	yes	yes	Pre-extracted collagen from ORAU	Rey-Iglesia et al 2021
Eppelsheim	Germany	8.17	49.7		OxA-21002		Mammuthus	Mammuthus primigenius	tooth	tooth	OxA-21002	47500	2300	54371 - 48091	50703			0.15	762.754	238.594	0.134454	Palkopoulou et al. 2013	This study	Cenozoic	sedimentary	Aeolian	459.653	NA	no	0.000475999	within 10km	0	327.192	no PF today, PF at LGM	5.20325	889.312	Ox AF	yes	yes	Pre-extracted collagen from ORAU
Etiolles, Paris Basin	France	2.4777	48.6345		OxA-12019		Mammuthus	Mammuthus primigenius	bone	bone	OxA-12019	12315	55	14789 - 14110	14293			0.12	799.036	244.143	-10.6054	Barnes et al. 2007	This study	Cenozoic	sedimentary	Bedrock	312.512	950	no	1.03633	within 10km	0	440.642	no PF today, PF at LGM	8.50609	889.312	OX AF*	yes	yes	Pre-extracted collagen from ORAU
Fox Hole Cave	UK	-1.85	53.19	p7696 Section VI 8/10/61	UPN-855	A/FHC/B/3	Equus	Equus sp.	bone	small cunieform	OxA-6310	11920	130	14005 - 13607	13795	41.9479	14.9837	0.186986	605.911	181.12	8.03928	Kaagan 2000	This study	Palaeozoic	sedimentary	Bedrock	97.6373	360	no	194.507	over 50km	0	948.543	no PF today, PF at LGM	5.04459	889.312	RLAHA (method 4)	no	no	Stevens and Hedges 2004	Reade et al. 2023
Fox Hole Cave	UK	-1.85	53.19	p7697 spit 4 layer D, bag 8 (1972)	UPN-854	A/FHC/B/2	Equus	Equus sp.	bone	1st phalanx	OxA-6311	12030	90	14017 - 13804	13916	42.4864	14.8168	0.182449	613.108	187.716	6.97411	Kaagan 2000	This study	Palaeozoic	sedimentary	Bedrock	97.6373	360	no	194.507	over 50km	0	948.543	no PF today, PF at LGM	5.04459	783.643	RLAHA (method 4)	no	no	Stevens and Hedges 2004	Reade et al. 2023
Foxhole Cave	UK	-4.25	51.55	2004 29H /FX133 No strat info	UPN-826		Rangifer	Rangifer tarandus	bone	astragalus	OxA-8312	10685	65	12738 - 12626	12693	37.4985	13.6819	0.142808	700.212	218.985	13.4908	ORAU cited in Stevens 2005	This study	Palaeozoic	sedimentary	Bedrock	19.4626	504	no	111.22	over 50km	0	1020.53	no PF today, PF at LGM	7.2056	1069.65	UCL (AG)	no	yes	Reade et al. 2023	Reade et al. 2023	2.3
Foxhole Cave	UK	-4.25	51.55	2004-29.H /FX146 No strat info	UPN-757		Rangifer	Rangifer tarandus	bone	Tibia	OxA-8311	10785	65	12810 - 12705	12744	43.3889	15.5971	0.186219	621.331	191.444	14.9612	ORAU cited in Stevens 2005	This study	Palaeozoic	sedimentary	Bedrock	19.4626	504	no	111.22	over 50km	0	1020.53	no PF today, PF at LGM	7.2056	69.6034	UCL (AG)	no	no	Reade et al. 2023	Reade et al. 2023	10.3
Gagarino	Russia	38.9538	52.7491		OxA-17800		Mammuthus	Mammuthus primigenius	bone	bone	OxA-17800	21710	90	26013 - 25873	25951			0.16	750.797	222.224	3.0776	Lister & Stuart in prep	This study	Mesozoic	sedimentary	Alluvial	885.809	NA	no	25.4289	within 10-50km	0	1058.96	no PF today, PF at LGM	-4.44519	904.419	OX AF*	yes	yes	Pre-extracted collagen from ORAU	no
Geißenklösterle	Germany	9.77	48.4	GK 67 IIb 931	P-22980	OxA-21738, previously dated to KIA-8958 31870 +/- 260	Equus	Equus ferus	bone	Humerus	OxA-21742	34900	600	40660 - 39493	40093	44.4	N/A	0.14	861	258	-0.4	Higham et al. 2012	Drucker et al. 2015a	Cenozoic	sedimentary	Bedrock	400.476	NA	no	0.324725	within 10km	0	149.878	no PF today, PF at LGM	1.61486	904.419	See Drucker et al. 2015a				Drucker et al. 2015a
Geißenklösterle	Germany	9.77	48.4	GK 26 Ia 18	P-22981	OxA-21739	Mammuthus	Mammuthus primigenius	bone	Rib	OxA-21739	28600	290	33265 - 32220	32843	44.1	15.3	0.13	885	263	-2.2	Higham et al. 2012	Drucker et al. 2015a	Cenozoic	sedimentary	Bedrock	448.443	NA	no	0.324725	within 10km	0	149.878	no PF today, PF at LGM	1.48225	904.419	See Drucker et al. 2015a				Drucker et al. 2015a
Geißenklösterle	Germany	9.77	48.4	GK_33742_130_328_It	JK2781	A/GK/B/10, A/GKL/B/54, OXA-21660, OxA-5229	Mammuthus	Mammuthus primigenius	bone	rib, impact marks	OxA-21660	27960	290	32768 - 31523	31976	43.4	15	0.17	665	197	-1.8	Higham et al. 2012	Drucker et al. 2015a	Cenozoic	sedimentary	Bedrock	448.443	672	no	0.324725	within 10km	0	149.878	no PF today, PF at LGM	1.48225	904.419	See Drucker et al. 2015a				Drucker et al. 2015a
Geißenklösterle	Germany	9.77	48.4	GK 58 IIb 246	P-22976	OxA-21724, KIA-8960	Mammuthus	Mammuthus primigenius	bone	rib fragment with impact point	OxA-21724	33950	550	39690 - 38073	38885	44.4	15.4	0.14	874	259	1.9	Higham et al. 2012	Drucker et al. 2015a	Cenozoic	sedimentary	Bedrock	400.476	NA	no	0.324725	within 10km	0	149.878	no PF today, PF at LGM	1.76175	502.784	See Drucker et al. 2015a				Drucker et al. 2015a
Geißenklösterle	Germany	9.77	48.4	GK IIa 131	P-21810	A/GKL/B/65, OxA-21656, OxA-5707	Equus	Equus ferus	bone	scapula	OxA-21656	33000	500	38495 - 36883	37701	45.2	8.9	0.14	870	259	0.8	Higham 2011	Drucker et al. 2015a	Cenozoic	sedimentary	Bedrock	434.436	1227	no	0.324725	within 10km	0	149.878	no PF today, PF at LGM	1.76175	488.279	See Drucker et al. 2015a				Drucker et al. 2015a
Geißenklösterle	Germany	9.77	48.4	G86 IC 122	UPN-960	A/GKL/B/59, P-21815	Rangifer	Rangifer tarandus	bone	unknown	OxA-21661	32900	450	38250 - 36745	37517	40.9748	14.8809	0.202012	540.888	168.373	-0.939788	Higham 2011	This study	Cenozoic	sedimentary	Bedrock	434.436	1227	no	0.324725	within 10km	0	149.878	no PF today, PF at LGM	1.76175	904.685	RLAHA (method 2)	no	no	Stevens 2005	Reade et al. 2023
Geißenklösterle	Germany	9.77	48.4	G77 III 627	UPN-961	A/GKL/B/70	Rangifer	Rangifer tarandus	bone	unknown	OxA-21659	35050	600	40791 - 39643	40225	43.6883	15.7274	0.198658	586.448	180.957	3.58893	Higham 2011	This study	Cenozoic	sedimentary	Bedrock	400.476	NA	no	0.324725	within 10km	0	149.878	no PF today, PF at LGM	1.61486	904.685	RLAHA (method 2)	no	no	Stevens 2005	Reade et al. 2023	10.9
Geißenklösterle	Germany	9.77	48.4	G130 IS 253	UPN-942	A/GKL/B/61, A/GK/B/8, OxA-5227	Equus	Equus sp.	bone	unknown	OxA-5227	28050	550	32981 - 31550	32289	41.1887	14.6536	0.166653	659.075	200.98	-2.53187	Housley et al. 1997	This study	Cenozoic	sedimentary	Bedrock	448.443	672	no	0.324725	within 10km	0	149.878	no PF today, PF at LGM	1.48225	1245.08	RLAHA (method 2)	no	no	Stevens 2005	Reade et al. 2023	11.1
Geißenklösterle	Germany	9.77	48.4	G78 (2) 22	UPN-958	A/GKL/B/53	Rangifer	Rangifer tarandus	bone	unknown	OxA-6254	13130	100	15906 - 15605	15751	36.7483	13.5859	0.167209	586.066	185.717	-5.48843	Housley et al. 1997	This study	Cenozoic	sedimentary	Bedrock	448.443	784	no	0.324725	within 10km	0	149.878	no PF today, PF at LGM	2.41105	1245.08	RLAHA (method 2)	no	no	Stevens et al 2008	Reade et al. 2023	5.8
Geißenklösterle	Germany	9.77	48.4	G89 IT 287	UPN-959	A/GKL/B/58, A/GK/B/11	Rangifer	Rangifer tarandus	bone	unknown	OxA-5226	26540	460	31097 - 30344	30714	43.238	15.3162	0.223524	515.835	156.621	-3.40447	Housley et al. 1997	This study	Cenozoic	sedimentary	Bedrock	448.443	672	no	0.324725	within 10km	0	149.878	no PF today, PF at LGM	2.80562	1143.81	RLAHA (method 2)	no	no	Stevens et al 2008	Reade et al. 2023	13.8
Geißenklösterle	Germany	9.77	48.4	G79 IT 458	UPN-935	A/GKL/B/24, OxA-V-2216-49	Equus	Equus sp.	bone	Left tibia	OxA-V-2216-49	28560	160	33156 - 32254	32754	42.6209	15.2849	0.176021	645.695	198.482	-7.93109	Reade et al. 2023	This study	Cenozoic	sedimentary	Bedrock	448.443	NA	no	0.324725	within 10km	0	149.878	no PF today, PF at LGM	1.48225	135.726	RLAHA (method 2)	yes	yes	Stevens 2005	Reade et al. 2023	14.9
Geißenklösterle	Germany	9.77	48.4	G57 IB 508 / Qu 57, Nr 508	UPN-921	A/GKL/B/1, EQ-GK 318, OxA-V-2216-46,	Equus	Equus sp.	bone	Right tibia	OxA-V-2216-46	38410	340	42545 - 42277	42417	36.48	13.1	0.17249	669.28	205.996	-5.79789	Reade et al. 2023	This study	Cenozoic	sedimentary	Bedrock	400.476	NA	no	0.324725	within 10km	0	149.878	no PF today, PF at LGM	2.26946	750.638	RLAHA (method 2)	yes	yes	Stevens 2005	Reade et al. 2023	6.2
Geißenklösterle	Germany	9.77	48.4	G99 IA 181	UPN-940	A/GKL/B/30, OxA-V-2218-42, OxA-4856	Equus	Equus sp.	bone	Radius	OxA-V-2218-42	28180	140	32786 - 31837	32177	41.781	14.7426	0.212879	523.376	158.293	-5.51151	Reade et al. 2023	This study	Cenozoic	sedimentary	Bedrock	448.443	672	no	0.324725	within 10km	0	149.878	no PF today, PF at LGM	1.48225	750.638	RLAHA (method 2)	yes	yes	Stevens 2005	Reade et al. 2023	9.6
Geißenklösterle	Germany	9.77	48.4	G56 IIA 495	UPN-936	A/GKL/B/25, EQ-GK 319	Equus	Equus sp.	bone	humerus (note: Bocherens et al., 2011 published this as tibia)	OxA-V-2216-50	34110	240	39590 - 39090	39302	37.84	14.6	0.2	502	166	-4.4	Reade et al. 2023	This study	Cenozoic	sedimentary	Bedrock	400.476	NA	no	0.324725	within 10km	0	149.878	no PF today, PF at LGM	1.61486	750.638	RLAHA (method 2)	yes	yes	Stevens 2005	Reade et al. 2023	3.8
Geißenklösterle	Germany	9.77	48.4	G99 IT 557	UPN-934	A/GKL/B/22, EQ-GK 314, OxA-V-2216-48,	Equus	Equus sp.	bone	Left tibia	OxA-V-2216-48	28420	150	32918 - 32197	32557	42.7907	15.4489	0.161541	706.376	218.593	-3.35675	Reade et al. 2023	This study	Cenozoic	sedimentary	Bedrock	448.443	NA	no	0.324725	within 10km	0	149.878	no PF today, PF at LGM	1.48225	750.638	RLAHA (method 2)	yes	yes	Stevens 2005	Reade et al. 2023	16.8
Geißenklösterle	Germany	9.77	48.4	G69 572 Iib	UPN-943	A/GKL/B/7, OxA-V-2223-38	Equus	Equus sp.	bone	Right tibia	OxA-V-2223-38	37130	350	42132 - 41670	41875	38.1395	13.9005	0.16952	599.962	187.428	-1.39025	Reade et al. 2023	This study	Cenozoic	sedimentary	Bedrock	400.476	NA	no	0.324725	within 10km	0	149.878	no PF today, PF at LGM	2.26946	750.638	RLAHA (method 2)	yes	yes	Stevens 2005	Reade et al. 2023	8.6
Geißenklösterle	Germany	9.77	48.4	G47 IIC 344 / Qu 47, Nr 334	UPN-924	A/GKL/B/12, OxA-V-2216-47	Equus	Equus sp.	bone	Right tibia	OxA-V-2216-47	33400	210	38650 - 37645	38227	41.7889	15.2062	0.172029	647.782	202.042	0.263412	Reade et al. 2023	This study	Cenozoic	sedimentary	Bedrock	434.436	1227	no	0.324725	within 10km	0	149.878	no PF today, PF at LGM	1.76175	750.638	RLAHA (method 2)	yes	yes	Stevens 2005	Reade et al. 2023	12
Geißenklösterle	Germany	9.77	48.4	G88 IB 644	UPN-938	A/GKL/B/27, OxA-V-2216-41, EQ-GK 316	Equus	Equus sp.	bone	right humerus	OxA-V-2218-41	31290	170	35905 - 35446	35683	39.8633	14.4291	0.209274	507.957	157.596	2.75743	Reade et al. 2023	This study	Cenozoic	sedimentary	Bedrock	448.443	1227	no	0.324725	within 10km	0	149.878	no PF today, PF at LGM	1.94638	839.742	RLAHA (method 2)	yes	yes	Stevens 2005	Reade et al. 2023	13.3
Geißenklösterle	Germany	9.77	48.4	G57 III 994	UPN-954	A/GKL/B/44	Rangifer	Rangifer tarandus	bone	Left tibia	OxA-V-2218-44	36090	270	41380 - 40925	41159	42.8009	15.253	0.211668	539.222	164.711	3.21136	Reade et al. 2023	This study	Cenozoic	sedimentary	Bedrock	400.476	NA	no	0.324725	within 10km	0	149.878	no PF today, PF at LGM	2.26946	839.742	RLAHA (method 2)	yes	yes	Stevens et al 2008	Reade et al. 2023	11.7
Geißenklösterle	Germany	9.77	48.4	G88 IB 620	UPN-953	A/GKL/B/43, RA-GK 298, OxA-V-2218-43	Rangifer	Rangifer tarandus	bone	tibia	OxA-V-2218-43	32380	190	36911 - 36450	36686	42.6665	15.5932	0.192728	590.352	184.932	5.64038	Reade et al. 2023	This study	Cenozoic	sedimentary	Bedrock	434.436	1227	no	0.324725	within 10km	0	149.878	no PF today, PF at LGM	1.94638	839.742	RLAHA (method 2)	yes	yes	Stevens 2005	Reade et al. 2023	11.1
Gigot 1 and 2, Bretonvillers	France	5.47	46.45		BRT-4		Cervus elaphus	Cervus elaphus	bone	bone	GrA-43939	8645	40	9660 - 9541	9600	40.3	14.4	0.2	603	185	10.3	Drucker et al. 2011	Drucker et al. 2011	Mesozoic	sedimentary	Bedrock	322.973	1619	no	35.5139	within 10-50km	0	134.72	no PF today, PF at LGM	9.69945	750.638	See Drucker et al. 2011				Drucker et al 2011a
Glen Wyllin	UK	-4.67	54.28		OxA-12118		Megaloceros	Megaloceros giganteus	bone	femur shaft (immature)	OxA-12118	11130	45	13108 - 12995	13054	45.0201	15.8896	0.27	446.975	135.22	12.3376	Lister and Stuart, 2019	This study	Palaeozoic	sedimentary	Bedrock	2.93107	200	yes	411.306	over 50km	159.479	969.681	no PF today, PF at LGM	6.11032	930.167	OX AF	yes	yes	Pre-extracted collagen from ORAU	Reade et al. 2023
Gönnersdorf	Germany	7.27	50.48		OxA-26361		Mammuthus	Mammuthus primigenius	bone	bone	OxA-26361	13250	60	16010 - 15808	15913			0.15	796.568	228.05	-12.8074	Palkopoulou et al. 2013	This study	Cenozoic	igneous	Bedrock	504.569	690	no	0.58046	within 10km	0	428.682	no PF today, PF at LGM	3.52135	671.802	Ox AF	yes	yes	Pre-extracted collagen from ORAU
Gönnersdorf	Germany	7.42	50.45	K5 36; 312-12	UPN-1016		Equus	Equus sp.	bone	phalanx I	OxA-V-3129-38C	13086	31	15751 - 15626	15687	44.6685	15.2868	0.16	733.925	215.288	-14.6278	Reade et al. 2023	This study	Cenozoic	igneous	Bedrock	513.963	685	no	4.49513	within 10km	0	422.291	no PF today, PF at LGM	3.52135	313.483	UCL (AF*)	yes	yes	Reade et al. 2023	Reade et al. 2023	5.8
Gönnersdorf	Germany	7.42	50.45	585-39	UPN-1018		Equus	Equus sp.	bone	humerus	OxA-V-3129-39C	13064	31	15726 - 15601	15661	43.4699	15.1257	0.14	811.537	242.041	-12.6257	Reade et al. 2023	This study	Cenozoic	igneous	Bedrock	513.963	685	no	4.49513	within 10km	0	422.291	no PF today, PF at LGM	3.52135	774.84	UCL (AF*)	yes	yes	Reade et al. 2023	Reade et al. 2023	3.1
Gönnersdorf	Germany	7.42	50.45	GO323 PL I/16. SW	UPN-577	A/GON/B/33	Alces	Alces alces	bone	radius, dext.	OxA-15296	12385	65	14817 - 14249	14488	40.8852	14.8093	0.161569	674.804	209.507	-9.78017	Stevens et al. 2009a	This study	Cenozoic	igneous	Bedrock	513.963	876	no	4.49513	within 10km	0	422.291	no PF today, PF at LGM	5.76093	502.747	UCL (AF)	yes	yes	Reade et al. 2023	Reade et al. 2023	2.4
Gönnersdorf	Germany	7.42	50.45	GO413 PL I 76	UPN-576	A/GON/B/32	Bos/Bison	Bos/bison	bone	unknown	OxA-V-2223-41	13095	55	15786 - 15614	15699	41.96	14.7	0.13	846	254	-8.8	Stevens et al. 2009a	This study	Cenozoic	igneous	Bedrock	513.963	685	no	4.49513	within 10km	0	422.291	no PF today, PF at LGM	3.52135	712.426	RLAHA (method 2)	yes	yes	Stevens et al 2009a	Reade et al. 2023	3.4
Gönnersdorf	Germany	7.42	50.45	GO10C/40 Conc. I	UPN-572	A/GON/B/12	Equus	Equus sp.	bone	metacarpus III	OxA-V-2223-39	13270	55	16030 - 15835	15940	42.4461	14.9802	0.142266	795.617	240.679	-13.034	Stevens et al. 2009a	This study	Cenozoic	igneous	Bedrock	513.963	685	no	4.49513	within 10km	0	422.291	no PF today, PF at LGM	3.52135	455.327	UCL (AF*)	yes	yes	Reade et al. 2023	Reade et al. 2023	4.1
Gönnersdorf	Germany	7.42	50.45	60/71, Niv d (68/53) Mag	UPN-1013	fits with A/GON/B/56	Rangifer	Rangifer tarandus	bone	humerus	OxA-V-3102-28C	13230	38	15963 - 15807	15883	42.1615	14.9761	0.17	680.508	207.19	-11.7818	Stevens et al. 2009a	This study	Cenozoic	igneous	Bedrock	513.963	685	no	4.49513	within 10km	0	422.291	no PF today, PF at LGM	3.52135	121.681	UCL (AF*)	yes	yes	This study	Reade et al. 2023	2.6
Gönnersdorf	Germany	7.42	50.45	GO524 D/496	UPN-584	A/GON/B/52	Rangifer	Rangifer tarandus	bone	metapodial	OxA-V-2223-43	13075	55	15765 - 15590	15673	43.3119	14.3194	0.166564	693.419	196.502	-9.88491	Stevens et al. 2009a	This study	Cenozoic	igneous	Bedrock	513.963	685	no	4.49513	within 10km	0	422.291	no PF today, PF at LGM	3.52135	94.6762	RLAHA (method 2)	yes	yes	Stevens et al 2009a	Reade et al. 2023	5.7
Gönnersdorf	Germany	7.42	50.45	GO524 YP/479	UPN-582	A/GON/B/45	Rangifer	Rangifer tarandus	bone	metapodium	OxA-15295	13060	60	15755 - 15565	15653	43.1916	15.417	0.150471	765.446	234.19	-9.79486	Stevens et al. 2009a	This study	Cenozoic	igneous	Bedrock	513.963	685	no	4.49513	within 10km	0	422.291	no PF today, PF at LGM	3.52135	94.6762	RLAHA (method 2)	yes	yes	Stevens et al 2009a	Reade et al. 2023	3.9
Gönnersdorf	Germany	7.42	50.45	Conc II. 150 252	UPN-1027		Mammuthus	Mammuthus primigenius	bone	femur?	OxA-V-3102-25C	13504	39	16351 - 16212	16282	42.2467	15.0157	0.15	775.01	236.109	-14.9687	This study	This study	Cenozoic	igneous	Bedrock	629.429	685	no	4.49513	within 10km	0	422.291	no PF today, PF at LGM	3.52135	94.6762	UCL (AF*)	yes	yes	This study	no	3.4
Gough's Cave	UK	-2.77	51.28	M50048	UPN-840	OxA-12104	Equus	Equus sp.	tooth	M1/ M2, inf.	OxA-12104	12495	50	14960 - 14535	14689	43.7	15.7	0.144425	806.422	248.948	-10.193	Jacobi & Higham 2009a	This study	Palaeozoic	sedimentary	Bedrock	135.406	423	no	89.471	over 50km	0	917.028	no PF today, PF at LGM	5.09417	94.6762	OX AF	yes	yes	Pre-extracted collagen from ORAU	Reade et al. 2023
Gough's Cave	UK	-2.77	51.28	GC87 191. p5309	UPN-862	A/GNC/B/28, OxA-18068, UPN-845, OxA-4106	Equus	Equus sp.	bone	cervical vetebra	OxA-18068	12520	55	14996 - 14562	14825	39.8768	14.3732	0.1436	740.518	228.782	-6.3677	Jacobi & Higham 2009a	This study	Palaeozoic	sedimentary	Bedrock	135.406	423	no	89.471	over 50km	0	917.028	no PF today, PF at LGM	5.09417	90.8794	RLAHA (method 4)	no	yes	Stevens et al 2010	Reade et al. 2023	4.3
Gough's Cave	UK	-2.77	51.28	GC 87 187	UPN-863	A/GNC/B/29, * originally id as red deer	Equus	Equus sp.	bone	cervival vertebrae	OxA-16292	12585	55	15111 - 14887	14981	40.8697	14.6408	0.143581	759.053	233.072	-5.19661	Jacobi & Higham 2009a	This study	Palaeozoic	sedimentary	Bedrock	135.406	423	no	89.471	over 50km	0	917.028	no PF today, PF at LGM	5.09417	114.998	RLAHA (method 2)	no	yes	Stevens et al 2010	Reade et al. 2023	10.9
Gough's Cave	UK	-2.77	51.28		UPN-913	A/GNC/B/25	Rangifer	Rangifer tarandus	bone	bone	OxA-20191	10440	40	12595 - 12192	12339	43.7398	15.745	0.17641	661.184	204.005	10.9141	Jacobi & Higham 2009a	This study	Palaeozoic	sedimentary	Bedrock	73.5759	537	no	89.471	over 50km	0	917.028	no PF today, PF at LGM	8.06863	162.686	Ox AF	yes	yes	Pre-extracted collagen from ORAU	Reade et al. 2023
Gough's Cave	UK	-2.77	51.28	M49797	UPN-844	A/GNC/B/6, OxA-3452	Equus	Equus sp.	bone	left 1st phalange	OxA-18065	12490	55	14960 - 14514	14678	42.5913	14.9981	0.162515	698.87	210.943	-10.49	Jacobi & Higham 2011	This study	Palaeozoic	sedimentary	Bedrock	135.406	423	no	89.471	over 50km	0	917.028	no PF today, PF at LGM	5.09417	162.686	Ox AF	yes	yes	Pre-extracted collagen from ORAU	Reade et al. 2023
Gough's Cave	UK	-2.77	51.28	m50024 18 cave earth / breccua unit spit 18	UPN-861	OXA-17832, A/GNC/B/27, UPN-842, OxA-464	Equus	Equus sp.	bone	distal right metacarpal	OXA-17832	12415	50	14827 - 14324	14537	39.459	13.8134	0.151312	695.413	208.666	-5.8754	Jacobi & Higham 2011	This study	Palaeozoic	sedimentary	Bedrock	135.406	423	no	89.471	over 50km	0	917.028	no PF today, PF at LGM	5.09417	744.085	RLAHA (method 4)	no	yes	Stevens et al 2010	Reade et al. 2023
Gough's Cave	UK	-2.77	51.28	Spit 14 M50063a	UPN-305	GT12	Equus	Equus ferus	tooth	Right P2/P3	OxA-V-3058-29C	12227	31	14160 - 14075	14124	44.7893	16.0854	0.14	870.094	267.841	-14.9498	Reade et al. 2023	This study	Palaeozoic	sedimentary	Bedrock	135.406	536	no	89.471	over 50km	0	917.028	no PF today, PF at LGM	6.65814	858.62	UCL (AG)	no	yes	Reade et al. 2023	Reade et al. 2023	3.77209
Gough's Old Cave	UK	-2.77	51.28	M17.2/6	UPN-843	A/GOC/B/2, OxA-17834, OxA-21426, OxA-587	Equus	Equus sp.	bone	phalange 1	OxA-21426	12620	55	15135 - 14956	15038	42.7401	15.2173	0.15171	751.259	229.269	-12.3987	Reade et al. 2023	This study	Palaeozoic	sedimentary	Bedrock	135.406	423	no	89.471	over 50km	0	917.028	no PF today, PF at LGM	5.09417	943.632	Ox AF	yes	yes	Pre-extracted collagen from ORAU	Reade et al. 2023
Goyet	Belgium	5.02	50.45	Level 2 2809	UPN-404	A/GOY/B/33	Equus	Equus caballus	bone	femur	OxA-V-2754-52C	25800	130	30159 - 29975	30075	44.9469	16.1313	0.160727	745.725	229.404	0.883502	Reade et al. 2023	This study	Palaeozoic	sedimentary	Bedrock	243.624	658	no	60.3429	over 50km	0	483.11	no PF today, PF at LGM	4.07175	662.043	UCL (AF)	yes	yes	Reade et al. 2023	Reade et al. 2023	11.6
Goyet	Belgium	5.02	50.45	A1 2380.27	UPN-644		Equus	Equus sp.	tooth	tooth LP3/P4, left	OxA-V-3071-32C	33670	290	39218 - 38150	38594	43.7205	15.7957	0.156868	743.221	230.158	1.83068	Reade et al. 2023	This study	Palaeozoic	sedimentary	Bedrock	218.263	NA	no	60.3429	over 50km	0	483.11	no PF today, PF at LGM	1.90171	421.674	UCL (AG)	no	yes	Reade et al. 2023	Reade et al. 2023	4.5
Goyet	Belgium	5.02	50.45	2768	UPN-423		Rangifer	Rangifer tarandus	bone	Right metatarsus, diaphysis	OxA-V-2755-36C	12670	50	15182 - 15018	15105	43.1085	15.7731	0.162973	705.368	221.219	-8.26174	Reade et al. 2023	This study	Palaeozoic	sedimentary	Bedrock	421.824	775	no	60.3429	over 50km	0	483.11	no PF today, PF at LGM	4.24308	762.645	UCL (AF)	yes	yes	Reade et al. 2023	Reade et al. 2023	6
Goyet	Belgium	5.02	50.45	2818	UPN-439		Rangifer	Rangifer tarandus	bone	Right metatarsus, diaphysis	OxA-V-3013-12C	12676	35	15180 - 15041	15113	43.6358	15.0896	0.163673	710.943	210.729	-6.23187	Reade et al. 2023	This study	Palaeozoic	sedimentary	Bedrock	421.824	775	no	60.3429	over 50km	0	483.11	no PF today, PF at LGM	4.24308	666.857	UCL (AG)	no	yes	Reade et al. 2023	Reade et al. 2023	10.2
Goyet	Belgium	5.02	50.45	2778	UPN-408		Rangifer	Rangifer tarandus	bone	Right MT, diaphysis	OxA-V-2748-34C	12720	50	15253 - 15096	15170	42.8919	15.5421	0.150025	762.397	236.792	-5.65425	Reade et al. 2023	This study	Palaeozoic	sedimentary	Bedrock	421.824	775	no	60.3429	over 50km	0	483.11	no PF today, PF at LGM	4.24308	78.4371	UCL (AG)	no	yes	Reade et al. 2023	Reade et al. 2023	12
Goyet	Belgium	5.02	50.45	A1 2780.9d	UPN-645		Equus	Equus sp.	bone	rib, right, with ochre and evidence of impact	OxA-V-2748-37C	12720	50	15253 - 15096	15170	45.3939	16.2473	0.165581	731.062	224.281	-14.2055	Reade et al. 2023	This study	Palaeozoic	sedimentary	Bedrock	421.824	775	no	60.3429	over 50km	0	483.11	no PF today, PF at LGM	4.24308	78.4371	UCL (AF)	yes	yes	Reade et al. 2023	Reade et al. 2023	7.7
Goyet	Belgium	5.02	50.45	2768	UPN-422		Rangifer	Rangifer tarandus	bone	Right metatarsus, diaphysis	OxA-V-2755-35C	12770	60	15316 - 15132	15232	43.4451	15.2993	0.169349	684.11	206.495	-11.0794	Reade et al. 2023	This study	Palaeozoic	sedimentary	Bedrock	421.824	775	no	60.3429	over 50km	0	483.11	no PF today, PF at LGM	4.24308	78.4371	UCL (AF)	yes	yes	Reade et al. 2023	Reade et al. 2023	5.7
Goyet	Belgium	5.02	50.45	A1 2780.13g	UPN-646		Equus	Equus sp.	bone	rib, left, with ochre and cutmarks	OxA-V-3013-14C	22750	90	27232 - 27064	27136	45.1682	16.2418	0.145051	830.387	255.938	-9.88711	Reade et al. 2023	This study	Palaeozoic	sedimentary	Bedrock	382.839	465	no	60.3429	over 50km	0	483.11	no PF today, PF at LGM	2.43234	911.479	UCL (AG)	no	yes	Reade et al. 2023	Reade et al. 2023	11.6
Goyet	Belgium	5.02	50.45	A1 2781.1	UPN-648		Equus	Equus sp.	bone	scapula, left	OxA-V-2755-37C	12670	50	15182 - 15018	15105	44.207	15.5961	0.158845	742.142	224.422	-12.5803	Reade et al. 2023	This study	Palaeozoic	sedimentary	Bedrock	421.824	775	no	60.3429	over 50km	0	483.11	no PF today, PF at LGM	4.24308	116.915	UCL (AF)	yes	yes	Reade et al. 2023	Reade et al. 2023	5.1
Goyet	Belgium	5.02	50.45	DP2778/49	UPN-433	Â A/GOY/B/15	Rangifer	Rangifer tarandus	bone	canon ant.	OxA-V-2223-46	12810	55	15379 - 15175	15289	24.5591	9.35924	0.213654	306.527	100.127	7.30187	Reade et al. 2023	This study	Palaeozoic	sedimentary	Bedrock	421.824	775	no	60.3429	over 50km	0	483.11	no PF today, PF at LGM	4.24308	160.033	RLAHA (method 2)	yes	yes	Stevens et al 2008	Reade et al. 2023	2.1
Goyet	Belgium	5.02	50.45	DP2768	UPN-434	Â A/GOY/B/35	Rangifer	Rangifer tarandus	bone	canon. post.	OxA-V-2223-50	12875	55	15492 - 15285	15391	41.5238	14.6141	0.166952	663.244	200.079	-6.63041	Reade et al. 2023	This study	Palaeozoic	sedimentary	Bedrock	421.824	775	no	60.3429	over 50km	0	483.11	no PF today, PF at LGM	4.24308	160.033	RLAHA (method 2)	yes	yes	Stevens et al 2008	Reade et al. 2023	6.2
Goyet	Belgium	5.02	50.45	2779	UPN-412		Rangifer	Rangifer tarandus	bone	Left humerus , diaphysis	OxA-V-3014-32C	15570	45	18886 - 18815	18852	42.9029	14.9882	0.166729	686.191	205.476	-11.4978	Reade et al. 2023	This study	Palaeozoic	sedimentary	Bedrock	549.746	406	no	60.3429	over 50km	0	483.11	no PF today, PF at LGM	2.86548	911.479	UCL (AG)	no	yes	Reade et al. 2023	Reade et al. 2023	13
Goyet	Belgium	5.02	50.45	2778	UPN-409		Rangifer	Rangifer tarandus	bone	Left Tibia, diaphysis	OxA-V-3014-29Â	16885	45	20481 - 20360	20415	44.9902	15.2807	0.160442	747.77	217.693	-12.8248	Reade et al. 2023	This study	Palaeozoic	sedimentary	Bedrock	549.746	407	no	60.3429	over 50km	0	483.11	no PF today, PF at LGM	1.56837	911.479	UCL (AG)	no	yes	Reade et al. 2023	Reade et al. 2023	5.6
Goyet	Belgium	5.02	50.45	2768	UPN-420		Rangifer	Rangifer tarandus	bone	Left metatarsus, diaphysis	OxA-V-3026-28C	23030	90	27359 - 27230	27304	42.5207	14.7953	0.17281	656.144	195.693	-8.03163	Reade et al. 2023	This study	Palaeozoic	sedimentary	Bedrock	382.839	465	no	60.3429	over 50km	0	483.11	no PF today, PF at LGM	2.43234	911.479	UCL (AF)	yes	yes	Reade et al. 2023	Reade et al. 2023	15.5
Goyet	Belgium	5.02	50.45	2768	UPN-419		Rangifer	Rangifer tarandus	bone	Left metacarpus, diaphysis	OxA-V-2754-53C	23600	120	27846 - 27678	27757	43.4874	15.1249	0.176574	656.757	195.788	-9.13874	Reade et al. 2023	This study	Palaeozoic	sedimentary	Bedrock	382.839	615	no	60.3429	over 50km	0	483.11	no PF today, PF at LGM	2.43234	911.479	UCL (AF)	yes	yes	Reade et al. 2023	Reade et al. 2023	6.9
Goyet	Belgium	5.02	50.45		OxA-11292		Mammuthus	Mammuthus primigenius	bone	bone	OxA-11292	23940	180	28299 - 27832	28113			0.15	830.614	247.337	-10.8246	Barnes et al. 2007	This study	Palaeozoic	sedimentary	Bedrock	382.839	615	no	60.3429	over 50km	0	483.11	no PF today, PF at LGM	2.43234	662.043	OX AF	yes	yes	Pre-extracted collagen from ORAU
Goyet	Belgium	5.02	50.45	A1 2781.22	UPN-650		Equus	Equus sp.	bone	mandible, with ochre, cutmarks, impact	OxA-V-2748-38C	12420	50	14831 - 14328	14548	43.9376	15.7331	0.170774	686.095	210.579	-13.2678	Reade et al. 2023	This study	Palaeozoic	sedimentary	Bedrock	421.824	775	no	60.3429	over 50km	0	483.11	no PF today, PF at LGM	4.24308	510.666	UCL (AF)	yes	yes	Reade et al. 2023	Reade et al. 2023	2.8
Goyet	Belgium	5.02	50.45	2778	UPN-410		Rangifer	Rangifer tarandus	bone	Left Tibia, diaphysis	OxA-V-3014-30C	26930	130	31161 - 31038	31096	43.6611	15.399	0.177318	656.615	198.5	1.75914	Reade et al. 2023	This study	Palaeozoic	sedimentary	Bedrock	243.624	658	no	60.3429	over 50km	0	483.11	no PF today, PF at LGM	1.99152	662.043	UCL (AG)	no	yes	Reade et al. 2023	Reade et al. 2023	5.3
Goyet	Belgium	5.02	50.45		OxA-12119		Coelodonta	Coelodonta	tooth	upper M3	OxA-12119	28470	140	33010 - 32221	32604	44.2004	16.3557	0.13	896.783	284.436	-0.170981	Stuart & Lister 2012	This study	Palaeozoic	sedimentary	Bedrock	228.108	NA	no	60.3429	over 50km	0	483.11	no PF today, PF at LGM	1.99152	597.97	OX AF	yes	yes	Pre-extracted collagen from ORAU	Reade et al. 2023
Goyet	Belgium	5.02	50.45	2212	UPN-436		Rangifer	Rangifer tarandus	bone	Right metacarpus, diaphysis	OxA-V-3071-33C	28765	165	33604 - 32942	33183	43.7725	15.3819	0.170058	686.392	206.745	-0.676824	Reade et al. 2023	This study	Palaeozoic	sedimentary	Bedrock	228.108	NA	no	60.3429	over 50km	0	483.11	no PF today, PF at LGM	2.27757	448.61	UCL (AG)	no	yes	Reade et al. 2023	Reade et al. 2023	11.5
Goyet	Belgium	5.02	50.45	A1 2813.1	UPN-651		Equus	Equus sp.	bone	femur, left proximal	OxA-V-3013-15C	12401	38	14811 - 14321	14495	44.5501	15.88	0.152511	778.96	237.997	-15.5607	Reade et al. 2023	This study	Palaeozoic	sedimentary	Bedrock	421.824	883	no	60.3429	over 50km	0	483.11	no PF today, PF at LGM	5.85516	288.26	UCL (AG)	no	yes	Reade et al. 2023	Reade et al. 2023	10.4
Goyet	Belgium	5.02	50.45	2212	UPN-438		Rangifer	Rangifer tarandus	bone	Left metatarsus, diaphysis	OxA-V-3022-18C	29250	160	34112 - 33644	33841	43.7035	15.2839	0.167595	695.383	208.447	0.123834	Reade et al. 2023	This study	Palaeozoic	sedimentary	Bedrock	226.926	NA	no	60.3429	over 50km	0	483.11	no PF today, PF at LGM	2.27757	303.578	UCL (AG)	no	yes	Reade et al. 2023	Reade et al. 2023	10.9
Goyet	Belgium	5.02	50.45		OxA-12120		Coelodonta	Coelodonta	tooth	lower molar	OxA-12120	29330	160	34158 - 33741	33928	45.4968	16.6904	0.14	873.324	274.609	-0.302907	Stuart & Lister 2012	This study	Palaeozoic	sedimentary	Bedrock	226.926	NA	no	60.3429	over 50km	0	483.11	no PF today, PF at LGM	2.27757	305.502	OX AF	yes	yes	Pre-extracted collagen from ORAU	Reade et al. 2023
Goyet	Belgium	5.02	50.45	A1 2813.25	UPN-652		Equus	Equus sp.	bone	astragalus, left	OxA-V-3013-17C	29100	200	33920 - 33330	33641	44.9167	16.252	0.165003	725.913	225.132	-2.09649	Reade et al. 2023	This study	Palaeozoic	sedimentary	Bedrock	228.108	NA	no	60.3429	over 50km	0	483.11	no PF today, PF at LGM	2.27757	946.303	UCL (AG)	no	yes	Reade et al. 2023	Reade et al. 2023	17.7431
Goyet	Belgium	5.02	50.45	2211	UPN-435		Rangifer	Rangifer tarandus	bone	Left metacarpus, diaphysis	OxA-V-3022-17C	30870	210	35451 - 34901	35220	43.223	15.2846	0.17369	663.604	201.142	2.36946	Reade et al. 2023	This study	Palaeozoic	sedimentary	Bedrock	226.926	1003	no	60.3429	over 50km	0	483.11	no PF today, PF at LGM	2.08473	1142.09	UCL (AG)	no	yes	Reade et al. 2023	Reade et al. 2023	10.9
Goyet	Belgium	5.02	50.45	2211	UPN-432		Rangifer	Rangifer tarandus	bone	metatarsus, diaphysis	OxA-V-3022-16C	30950	210	35604 - 34944	35318	44.0807	15.2848	0.183094	642.013	190.813	5.70596	Reade et al. 2023	This study	Palaeozoic	sedimentary	Bedrock	226.926	1003	no	60.3429	over 50km	0	483.11	no PF today, PF at LGM	2.08473	1142.09	UCL (AG)	no	yes	Reade et al. 2023	Reade et al. 2023	10.3
Goyet	Belgium	5.02	50.45	2211	UPN-431		Rangifer	Rangifer tarandus	bone	Right metatarsus, diaphysis	OxA-V-3022-15C	31040	210	35718 - 35185	35427	44.0494	15.4653	0.182508	643.616	193.686	3.48844	Reade et al. 2023	This study	Palaeozoic	sedimentary	Bedrock	226.926	1003	no	60.3429	over 50km	0	483.11	no PF today, PF at LGM	2.08473	1372.75	UCL (AG)	no	yes	Reade et al. 2023	Reade et al. 2023	11.9
Goyet	Belgium	5.02	50.45		OxA-11784		Megaloceros	Megaloceros giganticus	tooth	tooth	OxA-11784	31590	200	36183 - 35718	35936	45.5452	15.7864	0.15	789.162	234.455	-1.72533	Stuart et al. 2004	This study	Palaeozoic	sedimentary	Bedrock	226.926	1003	no	60.3429	over 50km	0	483.11	no PF today, PF at LGM	2.08473	184.05	OX AF	yes	yes	Pre-extracted collagen from ORAU	Reade et al. 2023
Goyet	Belgium	5.02	50.45	A1 2832.1	UPN-653		Equus	Equus sp.	bone	metatarsal, left proximal	OxA-V-3013-18C	40900	750	44439 - 43260	43904	40.0251	14.6859	0.156317	682.804	214.743	-0.469604	Reade et al. 2023	This study	Palaeozoic	sedimentary	Bedrock	212.836	NA	no	60.3429	over 50km	0	483.11	no PF today, PF at LGM	4.08114	554.347	UCL (AG)	no	yes	Reade et al. 2023	Reade et al. 2023	5.21127
Goyet	Belgium	5.02	50.45		OxA-11294		Mammuthus	Mammuthus primigenius	bone	bone	OxA-11294	32280	280	36893 - 36313	36625			0.16	791.929	229.382	0.537933	Palkopoulou et al. 2013	This study	Palaeozoic	sedimentary	Bedrock	218.263	1003	no	60.3429	over 50km	0	483.11	no PF today, PF at LGM	2.08473	489.905	OX AF	yes	yes	Pre-extracted collagen from ORAU
Goyet	Belgium	5.02	50.45		OxA-11293		Mammuthus	Mammuthus primigenius	bone	bone	OxA-11293	32840	340	37769 - 36644	37339			0.14	823.039	241.046	0.671004	Palkopoulou et al. 2013	This study	Palaeozoic	sedimentary	Bedrock	218.263	1003	no	60.3429	over 50km	0	483.11	no PF today, PF at LGM	1.90171	937.753	OX AF	yes	yes	Pre-extracted collagen from ORAU
Goyet	Belgium	5.02	50.45	2778	UPN-407		Rangifer	Rangifer tarandus	bone	Right MC, diaphysis	OxA-V-3014-28C	33500	280	38962 - 37800	38365	43.0958	15.604	0.141491	812.221	252.074	8.09704	Reade et al. 2023	This study	Palaeozoic	sedimentary	Bedrock	218.263	1003	no	60.3429	over 50km	0	483.11	no PF today, PF at LGM	1.90171	421.674	UCL (AG)	no	yes	Reade et al. 2023	Reade et al. 2023	10.9
Goyet	Belgium	5.02	50.45	2768	UPN-421		Rangifer	Rangifer tarandus	bone	Left metatarsus, diaphysis	OxA-V-2748-35C	34840	360	40415 - 39640	40024	44.0342	14.7488	0.171549	684.497	196.512	6.74761	Reade et al. 2023	This study	Palaeozoic	sedimentary	Bedrock	206.637	NA	no	60.3429	over 50km	0	483.11	no PF today, PF at LGM	1.82132	117.146	UCL (AF)	yes	yes	Reade et al. 2023	Reade et al. 2023	12.7
Goyet	Belgium	5.02	50.45	2769 6 Level 2	UPN-493	A/GOY/B/29	Bos/Bison	Bison europ.	bone	canon ant.	OxA-V-3155-9C	35080	400	40643 - 39810	40242	40.2371	14.3128	0.139686	768.144	234.203	9.13574	Reade et al. 2023	This study	Palaeozoic	sedimentary	Bedrock	206.637	NA	no	60.3429	over 50km	0	483.11	no PF today, PF at LGM	1.82132	1107.78	RLAHA (method 2)	no	yes	Germonpre et al 2009	Reade et al. 2023	11
Goyet	Belgium	5.02	50.45	2818	UPN-440		Rangifer	Rangifer tarandus	bone	Right metatarsus, diaphysis	OxA-V-3013-13C	36000	450	41454 - 40667	41084	43.8644	15.2784	0.165146	708.295	211.462	8.46714	Reade et al. 2023	This study	Palaeozoic	sedimentary	Bedrock	206.637	NA	no	60.3429	over 50km	0	483.11	no PF today, PF at LGM	2.51364	75.4941	UCL (AG)	no	yes	Reade et al. 2023	Reade et al. 2023	12
Goyet	Belgium	5.02	50.45	2768	UPN-424		Rangifer	Rangifer tarandus	bone	Left metatarsus , diaphysis	OxA-V-2748-36C	36150	450	41615 - 40840	41213	42.7752	15.3691	0.160889	708.981	218.346	2.42879	Reade et al. 2023	This study	Palaeozoic	sedimentary	Bedrock	206.637	NA	no	60.3429	over 50km	0	483.11	no PF today, PF at LGM	2.51364	102.031	UCL (AF)	yes	yes	Reade et al. 2023	Reade et al. 2023	6.3
Goyet	Belgium	5.02	50.45	2204	UPN-427		Rangifer	Rangifer tarandus	tooth	Left P4, root	OxA-V-3014-39C	36350	400	41727 - 41080	41377	43.101	15.603	0.153273	749.876	232.682	8.29374	This study	This study	Palaeozoic	sedimentary	Bedrock	206.637	NA	no	60.3429	over 50km	0	483.11	no PF today, PF at LGM	2.51364	106.53	UCL (AG)	no	yes	This study	Reade et al. 2023	7.7
Goyet	Belgium	5.02	50.45	2204	UPN-429		Rangifer	Rangifer tarandus	tooth	Right P4, root	OxA-V-3022-14C	36510	390	41806 - 41213	41492	44.0632	15.6199	0.150934	778.498	236.545	8.41474	This study	This study	Palaeozoic	sedimentary	Bedrock	206.637	NA	no	60.3429	over 50km	0	483.11	no PF today, PF at LGM	2.51364	196.602	UCL (AG)	no	yes	This study	Reade et al. 2023	7.7
Goyet	Belgium	5.02	50.45	2204	UPN-428		Rangifer	Rangifer tarandus	tooth	Left P4, root	OxA-V-3014-40C	37250	450	42216 - 41687	41921	43.5378	15.6228	0.15494	749.329	230.473	5.65135	This study	This study	Palaeozoic	sedimentary	Bedrock	206.637	NA	no	60.3429	over 50km	0	483.11	no PF today, PF at LGM	2.51364	1140.58	UCL (AG)	no	yes	This study	Reade et al. 2023	7.5
Goyet	Belgium	5.02	50.45	2779	UPN-411		Rangifer	Rangifer tarandus	bone	Left mandible, root p2/p3	OxA-V-3014-31C	37700	500	42377 - 41941	42144	43.8122	15.4819	0.160802	726.561	220.066	9.46962	Reade et al. 2023	This study	Palaeozoic	sedimentary	Bedrock	206.637	NA	no	60.3429	over 50km	0	483.11	no PF today, PF at LGM	2.51364	1140.58	UCL (AG)	no	yes	Reade et al. 2023	Reade et al. 2023	4.5
Goyet	Belgium	5.02	50.45	2212	UPN-437		Rangifer	Rangifer tarandus	bone	Right metatarsus, diaphysis	OxA-V-3071-34C	37750	500	42391 - 41966	42167	43.7486	15.3112	0.174824	667.316	200.185	10.3071	Reade et al. 2023	This study	Palaeozoic	sedimentary	Bedrock	206.637	NA	no	60.3429	over 50km	0	483.11	no PF today, PF at LGM	2.51364	1140.58	UCL (AG)	no	yes	Reade et al. 2023	Reade et al. 2023	15
Goyet	Belgium	5.02	50.45	2204	UPN-426		Rangifer	Rangifer tarandus	tooth	Left P4, root	OxA-V-3014-38C	37950	450	42429 - 42078	42253	43.4252	15.5157	0.171463	675.367	206.834	7.14319	This study	This study	Palaeozoic	sedimentary	Bedrock	206.637	NA	no	60.3429	over 50km	0	483.11	no PF today, PF at LGM	2.51364	49.1322	UCL (AG)	no	yes	This study	Reade et al. 2023	4.8
Goyet	Belgium	5.02	50.45	A1 2832.2	UPN-654		Equus	Equus sp.	bone	metacarpal, left proximal 1/2	OxA-V-2223-44	31750	200	36329 - 35895	36104	32.8602	12.2687	0.204013	429.517	137.456	1.867	Stevens et al. 2009b	This study	Palaeozoic	sedimentary	Bedrock	226.926	1003	no	60.3429	over 50km	0	483.11	no PF today, PF at LGM	2.08473	570.832	UCL (AG)	no	yes	Reade et al. 2023	Reade et al. 2023	6.64476
Goyet	Belgium	5.02	50.45	A1 2832.3	UPN-655		Equus	Equus sp.	bone	metacarpal, right proximal, ochre and cut marks	OxA-V-2223-48	12775	55	15316 - 15143	15237	44.5964	16.0177	0.139791	850.726	261.906	-14.2666	Stevens et al. 2009b	This study	Palaeozoic	sedimentary	Bedrock	421.824	775	no	60.3429	over 50km	0	483.11	no PF today, PF at LGM	4.24308	78.4371	UCL (AG)	no	yes	Reade et al. 2023	Reade et al. 2023	17.0843
Goyet	Belgium	5.02	50.45	A2 2809.14	UPN-657		Equus	Equus sp.	bone	femur, right proximal	OxA-V-2223-49	29420	170	34225 - 33830	34013	45.8848	16.6779	0.146822	833.385	259.64	1.51553	Stevens et al. 2009b	This study	Palaeozoic	sedimentary	Bedrock	226.926	NA	no	60.3429	over 50km	0	483.11	no PF today, PF at LGM	2.27757	1142.09	UCL (AG)	no	yes	Reade et al. 2023	Reade et al. 2023	11.6564
Goyet	Belgium	5.02	50.45	A2 2809.15	UPN-658		Equus	Equus sp.	bone	radius, left distal	OxA-V-3013-19C	27090	150	31232 - 31079	31165	45.3515	16.5146	0.147005	822.676	256.778	2.13691	Reade et al. 2023	This study	Palaeozoic	sedimentary	Bedrock	243.624	658	no	60.3429	over 50km	0	483.11	no PF today, PF at LGM	1.99152	662.043	UCL (AG)	no	yes	Reade et al. 2023	Reade et al. 2023	15.2
Goyet	Belgium	5.02	50.45	A2 2809.18	UPN-659		Equus	Equus sp.	bone	radius, left distal with ochre	OxA-V-2755-38C	25080	140	29570 - 29141	29374	46.0153	16.7579	0.14847	826.478	257.99	2.22052	Reade et al. 2023	This study	Palaeozoic	sedimentary	Bedrock	243.624	615	no	60.3429	over 50km	0	483.11	no PF today, PF at LGM	4.07175	662.043	UCL (AF)	yes	yes	Reade et al. 2023	Reade et al. 2023	10.6
Goyet	Belgium	5.02	50.45	A2 2894.149	UPN-660		Equus	Equus sp.	tooth	UP2, right	OxA-V-3013-20C	12799	38	15331 - 15186	15266	45.4142	16.7181	0.144504	838.071	264.441	-13.3863	Reade et al. 2023	This study	Palaeozoic	sedimentary	Bedrock	421.824	775	no	60.3429	over 50km	0	483.11	no PF today, PF at LGM	4.24308	111.384	UCL (AG)	no	yes	Reade et al. 2023	Reade et al. 2023	11.6647
Goyet	Belgium	5.02	50.45	A2 2894.150	UPN-661		Equus	Equus sp.	tooth	UP2, right	OxA-V-3013-21C	12970	38	15619 - 15432	15519	45.306	16.5007	0.154924	779.841	243.448	-13.4343	Reade et al. 2023	This study	Palaeozoic	sedimentary	Bedrock	421.824	719	no	60.3429	over 50km	0	483.11	no PF today, PF at LGM	3.62648	911.479	UCL (AG)	no	yes	Reade et al. 2023	Reade et al. 2023	13.2
Goyet	Belgium	5.02	50.45	A2 2894.156	UPN-663		Equus	Equus sp.	tooth	UP2, right	OxA-V-3013-25C	41500	800	45035 - 43434	44391	45.7428	16.8303	0.158358	770.286	242.927	6.71317	Reade et al. 2023	This study	Palaeozoic	sedimentary	Bedrock	212.836	NA	no	60.3429	over 50km	0	483.11	no PF today, PF at LGM	4.08114	903.624	UCL (AG)	no	yes	Reade et al. 2023	Reade et al. 2023	7.4
Goyet	Belgium	5.02	50.45	A2 2894.157	UPN-664		Equus	Equus sp.	tooth	UP2, right	OxA-V-3013-26C	40900	750	44439 - 43260	43904	44.9758	16.5235	0.149034	804.751	253.418	1.1042	Reade et al. 2023	This study	Palaeozoic	sedimentary	Bedrock	212.836	NA	no	60.3429	over 50km	0	483.11	no PF today, PF at LGM	4.08114	699.686	UCL (AG)	no	yes	Reade et al. 2023	Reade et al. 2023	6.9
Goyet	Belgium	5.02	50.45	DP2822/20	UPN-968	SHN6 and A/GOY/B/47	Equus	Equus caballus	bone	Mandible	OxA-V-2798-18C	12330	50	14792 - 14154	14327	43.3941	15.8351	0.143557	806.073	252.126	-13.2507	Reade et al. 2023	This study	Palaeozoic	sedimentary	Bedrock	421.824	883	no	60.3429	over 50km	0	483.11	no PF today, PF at LGM	5.85516	435.74	UCL (AF)	yes	yes	Reade et al. 2023	Reade et al. 2023	4.9
Goyet	Belgium	5.02	50.45	DP2822/23	UPN-971	SHN9 And A/GOY/B/50	Equus	Equus caballus	bone	Maxilla	OxA-V-2798-11C	23710	120	27914 - 27725	27831	43.5252	15.8171	0.133597	868.787	270.615	-12.2485	Reade et al. 2023	This study	Palaeozoic	sedimentary	Bedrock	382.839	615	no	60.3429	over 50km	0	483.11	no PF today, PF at LGM	2.43234	367.049	UCL (AF)	yes	yes	Reade et al. 2023	Reade et al. 2023	5.6
Goyet	Belgium	5.02	50.45	DP2822/17	UPN-972	A/GOY/B/48 and SHN7	Equus	Equus caballus	bone	Maxilla	OxA-V-2798-12C	11760	50	13741 - 13511	13614	41.8839	15.5179	0.137633	811.507	257.71	-13.2025	Reade et al. 2023	This study	Palaeozoic	sedimentary	Bedrock	365.128	883	no	60.3429	over 50km	0	483.11	no PF today, PF at LGM	5.85516	943.632	UCL (AF)	yes	yes	Reade et al. 2023	Reade et al. 2023	6
Goyet	Belgium	5.02	50.45	Level 1 2813 4	UPN-502	A/GOY/B/7	Equus	Equus caballus	bone	femur	OxA-V-3149-27C	24020	100	28311 - 27926	28150	41.1537	14.5881	0.163275	672.137	204.222	-7.00912	Reade et al. 2023	This study	Palaeozoic	sedimentary	Bedrock	382.839	615	no	60.3429	over 50km	0	483.11	no PF today, PF at LGM	2.43234	662.043	RLAHA (method 2)	no	yes	Germonpre et al 2009	Reade et al. 2023	9.3
Goyet	Belgium	5.02	50.45	DP2822/30	UPN-986	A/GOY/B/51 and SHN10	Equus	Equus caballus	bone	Maxilla	OxA-V-2798-10C	12410	50	14823 - 14322	14526	43.3941	15.8351	0.156509	717.2	211.706	-11.8084	Reade et al. 2023	This study	Palaeozoic	sedimentary	Bedrock	421.824	775	no	60.3429	over 50km	0	483.11	no PF today, PF at LGM	4.24308	173.274	RLAHA (method 2)	no	yes	Stevens et al 2009b	Reade et al. 2023
Gravière I/II nord, Hangest-sur-Somme	France	2.0658	49.9817	none	HII-2		Cervus elaphus	Cervus elaphus	bone	Talus L	Erl-9393	9410	65	10724 - 10520	10641	40.7	15	0.14	754	238	6.8	Drucker et al. 2020	Drucker et al. 2020	Mesozoic	sedimentary	Bedrock	80.1857	1016	no	6.06274	within 10km	0	558.883	no PF today, PF at LGM	8.77001	699.686	See Drucker et al. 2020				Drucker et al. 2020
Gremyachevo	Russia	56.35	59.91		OxA-18604		Coelodonta	Coelodonta antiquitatis	bone	ulna/aDNA	OxA-18604	12595	45	15105 - 14935	15007			0.16	713.925	221.004	0.927288	Stuart & Lister 2012	This study	Palaeozoic	sedimentary	Glacial	1128.61	1011	no	39.2095	within 10-50km	0	256.997	no PF today, PF at LGM	-7.02065	699.686	Ox AF	yes	yes	Pre-extracted collagen from ORAU	Rey-Iglesia et al 2021
Grotte Grappin/ Saint-Vincent's	France	5.52	46.76	44J-sect1/1998-3-384	ARL 6		Rangifer	Rangifer tarandus	bone	astragalus	Ly-3878(GrA)	13640	60	16572 - 16365	16476	42.2	15.7	0.16	721	230	-5.8	Bocherens et al. 2011	Drucker et al. 2012	Mesozoic	sedimentary	Bedrock	346.271	1083	no	67.9538	over 50km	0	139.116	no PF today, PF at LGM	3.8921	699.686	See Drucker et al. 2012				Bocherens et al., 2011a
Grotte Grappin/ Saint-Vincent's	France	5.52	46.76	30-R-2/1998-3-30	ARL 3		Rangifer	Rangifer tarandus	bone	metapodial	Ly-3160(Poz)	16840	110	20491 - 20232	20353	39	14.9	0.18	566	185	-0.3	Cupillard & Welté 2006	Drucker et al. 2012	Mesozoic	sedimentary	Bedrock	346.271	782	no	67.9538	over 50km	0	139.116	no PF today, PF at LGM	2.42503	699.686	See Drucker et al. 2012				Drucker et al. 2012
Grotte Grappin/ Saint-Vincent's	France	5.52	46.76	322-J1/1998-3-105	ARL 7		Rangifer	Rangifer tarandus	bone	metapodial	Ly-3877(GrA)	15260	70	18688 - 18323	18456	41.3	15.9	0.15	725	239	-3.7	Drucker et al. 2012	Drucker et al. 2012	Mesozoic	sedimentary	Bedrock	346.271	847	no	67.9538	over 50km	0	139.116	no PF today, PF at LGM	3.08999	699.686	See Drucker et al. 2012				Drucker et al. 2012
Grotte Grappin/ Saint-Vincent's	France	5.52	46.76	83 J1/1998-3-364	ARL 12		Rangifer	Rangifer tarandus	bone	astragalus	Ly-4869(GrA)	14850	50	18242 - 18155	18191	41.1	13.9	0.23	473	137	0.8	Drucker et al. 2012	Drucker et al. 2012	Mesozoic	sedimentary	Bedrock	346.271	847	no	67.9538	over 50km	0	139.116	no PF today, PF at LGM	3.08999	699.686	See Drucker et al. 2012				Drucker et al. 2012
Grotto Bobylek, Urals	Russia	57.65	56.32	cave sediments	OxA-11063		Megaloceros	Megaloceros giganteus	tooth	molar root	OxA-11063	9960	55	11603 - 11264	11401			0.18	653.846	195.885	4.40603	Lister and Stuart, 2019	This study	Palaeozoic	sedimentary	Colluvial	1175.18	1899	no	32.3729	within 10-50km	0	580.269	no PF today, PF at LGM	-1.5749	699.686	OX AF	yes	yes	Pre-extracted collagen from ORAU
Grotto Bobylek, Urals	Russia	57.65	56.32		OxA-11296		Coelodonta	Coelodonta antiquitatis	bone	mandible	OxA-11296	14630	80	18113 - 17820	17936			0.15	788.145	242.838	0.428185	Stuart & Lister 2012	This study	Palaeozoic	sedimentary	Colluvial	1470.27	774	no	32.3729	within 10-50km	0	580.269	no PF today, PF at LGM	-6.89965	115.251	OX AF*	yes	yes	Pre-extracted collagen from ORAU	Rey-Iglesia et al 2021
Grotto Bobylek, Urals	Russia	57.65	56.32		OxA-11297		Coelodonta	Coelodonta antiquitatis	bone	sacrum	OxA-11297	23700	140	27940 - 27706	27833			0.14	825.712	252.404	0.681788	Stuart & Lister 2012	This study	Palaeozoic	sedimentary	Colluvial	1408.43	1537	no	32.3729	within 10-50km	0	580.269	no PF today, PF at LGM	-6.25033	115.251	OX AF*	yes	yes	Pre-extracted collagen from ORAU	Rey-Iglesia et al 2021
Grotto Cheremuhova 1-1, Urals	Russia	60.05	60.4		OxA-10926		Coelodonta	Coelodonta antiquitatis	bone	thoracic vertebra	OxA-10926	26430	180	30917 - 30431	30677			0.13	893.48	271.051	2.574	Stuart & Lister 2012	This study	Palaeozoic	sedimentary	Colluvial	1042.54	1452	no	70.7421	over 50km	0	108.633	no PF today, PF at LGM	-8.74476	115.251	OX AF	yes	yes	Pre-extracted collagen from ORAU	Rey-Iglesia et al 2021
Grotto Cheremuhovo 1-4, Urals	Russia	60.67	60.04		OxA-10911		Mammuthus	Mammuthus primigenius	bone	bone	OxA-10911	42700	800	45885 - 44656	45342			0.17	686.005	209.187	4.65255	Bachura & Kosintsev 2007	This study	Cenozoic	sedimentary	Colluvial	929.962	NA	no	26.9021	within 10-50km	0	152.088	no PF today, PF at LGM	-6.97437	1140.58	OX AF	yes	yes	Pre-extracted collagen from ORAU
Grotto Dirovatye Rebra, Urals	Russia	58.37	58.22		OxA-10913		Mammuthus	Mammuthus primigenius	bone	bone	OxA-10913	12740	65	15289 - 15099	15195			0.15	805.169	248.834	1.37256	Chlachula 2010	This study	Palaeozoic	sedimentary	Colluvial	1303.69	1223	no	75.0372	over 50km	0	364.417	no PF today, PF at LGM	-6.19133	1064.51	OX AF	yes	yes	Pre-extracted collagen from ORAU
Grotto Holodny, Urals	Russia	57.57	58.67		OxA-10927		Coelodonta	Coelodonta antiquitatis	bone	skull fragment/aDNA	OxA-10927	16370	80	19850 - 19615	19742			0.14	808.27	243.465	-0.255889	Lorenzen et al. 2011	This study	Palaeozoic	sedimentary	Colluvial	1257.48	778	no	25.3315	within 10-50km	0	332.374	no PF today, PF at LGM	-8.9651	548.88	OX AF	yes	yes	Pre-extracted collagen from ORAU	Rey-Iglesia et al 2021
Grotto Ivaka, Urals	Russia	57.48	59.25		OxA-10925		Coelodonta	Coelodonta antiquitatis	bone	femur	OxA-10925	26730	200	31125 - 30841	30960			0.14	845.657	254.999	1.51758	Stuart & Lister 2012	This study	Palaeozoic	sedimentary	Colluvial	1145.34	1572	no	5.92604	within 10km	0	277.1	no PF today, PF at LGM	-5.97034	91.0006	OX AF	yes	yes	Pre-extracted collagen from ORAU	Rey-Iglesia et al 2021
Grotto Kumishsky, Urals	Russia	58.17	58.2		OxA-10929		Coelodonta	Coelodonta antiquitatis	bone	scapula/aDNA	OxA-10929	33670	300	39221 - 38133	38588			0.14	828.198	246.728	0.883212	Lorenzen et al. 2011	This study	Palaeozoic	sedimentary	Colluvial	1170.06	NA	no	64.0054	over 50km	0	369.679	no PF today, PF at LGM	-6.3668	113.4	OX AF	yes	yes	Pre-extracted collagen from ORAU	Rey-Iglesia et al 2021
Grotto Nikolsky, Urals	Russia	60.05	60.4		OxA-10920		Coelodonta	Coelodonta antiquitatis	bone	scapula/aDNA	OxA-10920	14450	75	17762 - 17460	17623			0.15	796.717	234.749	0.450946	Lorenzen et al. 2011	This study	Palaeozoic	sedimentary	Colluvial	1056.73	617	no	70.7421	over 50km	0	108.633	no PF today, PF at LGM	-10.8658	987.858	OX AF	yes	yes	Pre-extracted collagen from ORAU	Rey-Iglesia et al 2021
Grotto Nosorogov, Urals	Russia	57.75	59.37		OxA-11301		Coelodonta	Coelodonta antiquitatis	bone	cervical vertebra	OxA-11301	46300	700	49694 - 47911	48769			0.16	754.01	231.843	1.67591	Stuart & Lister 2012	This study	Palaeozoic	sedimentary	Colluvial	1006.03	NA	no	15.1951	within 10-50km	0	257.88	no PF today, PF at LGM	-4.48069	628.812	OX AF*	yes	yes	Pre-extracted collagen from ORAU	Rey-Iglesia et al 2021
Grotto Rasik, Urals	Russia	57.33	59.08		OxA-10931		Coelodonta	Coelodonta antiquitatis	bone	tibia	OxA-10931	31540	260	36166 - 35621	35883			0.14	828.424	253.906	2.37905	Rey-Iglesia et al. 2021	This study	Palaeozoic	sedimentary	Colluvial	1060.88	1669	no	11.8832	within 10-50km	0	297.793	no PF today, PF at LGM	-7.59085	114.203	OX AF	yes	yes	Pre-extracted collagen from ORAU	Rey-Iglesia et al 2021
Grotto Sikiyaz - Tamak 7	Russia	55.3	55.18	UR.49	OxA-12099		Megaloceros	Megaloceros giganteus	bone	bone	OxA-12099	10355	45	12452 - 12045	12217			0.18	669.556	200.13	5.43311	Lister & Stuart 2019	This study	Cenozoic	sedimentary	Alluvial	1035.15	1626	no	12.5393	within 10-50km	0	744.489	no PF today, PF at LGM	0.00798655	108.04	OX AF*	yes	yes	Pre-extracted collagen from ORAU
Grotto Sikiyaz - Tamak 7	Russia	58.63	55.18		OxA-11069		Coelodonta	Coelodonta antiquitatis	bone	phalanx I/aDNA	OxA-11069	15370	80	18810 - 18389	18700			0.15	750.637	232.119	1.34179	Stuart & Lister 2012	This study	Palaeozoic	sedimentary	Colluvial	1373.89	1047	no	158.384	over 50km	0	695.216	no PF today, PF at LGM	-6.96383	842.089	OX AF	yes	yes	Pre-extracted collagen from ORAU	Rey-Iglesia et al 2021
Grotto Sur'ya	Russia	57.31	59.1		OxA-10914		Mammuthus	Mammuthus primigenius	bone	bone	OxA-10914	34470	350	39981 - 39272	39656			0.17	732.362	226.451	3.76254	Ponomarev et al. 2013	This study	Palaeozoic	sedimentary	Colluvial	1045.97	NA	no	10.1201	within 10km	0	296.432	no PF today, PF at LGM	-5.40531	1081.69	OX AF	yes	yes	Pre-extracted collagen from ORAU
Grotto Surya 3, Urals	Russia	58.38	61.2		OxA-11300		Coelodonta	Coelodonta antiquitatis	bone	humerus	OxA-11300	45700	900	49055 - 46871	48151			0.15	789.261	240.026	2.29334	Stuart & Lister 2012	This study	Palaeozoic	sedimentary	Colluvial	814.483	NA	no	179.791	over 50km	0	80.6054	no PF today, PF at LGM	-6.65429	295.122	OX AF*	yes	yes	Pre-extracted collagen from ORAU	Rey-Iglesia et al 2021
Grotto Surya 4, Urals	Russia	58.38	61.2		OxA-11299		Coelodonta	Coelodonta antiquitatis	bone	metapodial	OxA-11299	14815	75	18234 - 18060	18137			0.16	755.714	229.865	1.29119	Stuart & Lister 2012	This study	Palaeozoic	sedimentary	Colluvial	972.642	506	no	179.791	over 50km	0	80.6054	no PF today, PF at LGM	-11.2812	156.498	OX AF*	yes	yes	Pre-extracted collagen from ORAU	Rey-Iglesia et al 2021
Grotto Surya 7, Urals	Russia	58.38	61.2		OxA-11350		Coelodonta	Coelodonta antiquitatis	bone	ulna/aDNA	OxA-11350	14845	75	18250 - 18101	18168			0.15	808.035	244.69	-0.141626	Lorenzen et al. 2011	This study	Palaeozoic	sedimentary	Colluvial	972.642	506	no	179.791	over 50km	0	80.6054	no PF today, PF at LGM	-11.2812	880.919	OX AF	yes	yes	Pre-extracted collagen from ORAU	Rey-Iglesia et al 2021
Hangest sur somme	France	2.0658	49.9817	not specified Niveau: inferieur	UPN-505	A/HAN/B/1	Equus	Equus sp.	bone	not specified	OxA-4936	11630	90	13593 - 13364	13488	46.1238	15.4384	0.196944	624.526	179.176	0.204885	Fagnart 1997	This study	Mesozoic	sedimentary	Bedrock	162.482	809	no	6.06274	within 10km	0	558.883	no PF today, PF at LGM	8.4009	390.95	RLAHA (method 2)	no	no	Reade et al. 2023	Reade et al. 2023	3.3
Hijenska	Croatia	13.66	45.41	CROA MG-02	OxA-23787		Megaloceros	Megaloceros giganteus	bone	bone	OxA-23787	44400	2000	49453 - 44947	47634	45.2	16	0.14	858.822	260.987	6.59	Lister and Stuart, 2019	This study	Cenozoic	sedimentary	Bedrock	48.3214	NA	no	123.349	over 50km	102.177	108.425	no PF today, no PF at LGM	7.76832	642.847	Ox AF	yes	yes	Pre-extracted collagen from ORAU	Reade et al. 2023
Höhlefels	Germany	9.76	48.38		UPN-537	A/HF/B/4, OxA-4978	Equus	Equus sp.	bone	not given	OxA-4978	27150	600	31922 - 30491	31335	41.3399	14.8936	0.166303	662.887	204.702	-4.38338	Stevens & Hedges 2004	This study	Cenozoic	sedimentary	Bedrock	446.173	675	no	1.30766	within 10km	0	147.889	no PF today, PF at LGM	1.48225	93.6185	RLAHA (method 2)	no	no	Stevens and Hedges 2004	Reade et al. 2023
Höhlefels	Germany	9.76	48.38		UPN-536	OxA-4977, A/HF/B/3	Rangifer	Rangifer tarandus	bone	not given	OxA-4977	13350	140	16265 - 15851	16064	38.3907	14.3852	0.161448	634.106	203.66	-6.04547	Stevens et al. 2008	This study	Cenozoic	sedimentary	Bedrock	446.173	786	no	1.30766	within 10km	0	147.889	no PF today, PF at LGM	2.41105	935.377	RLAHA (method 2)	no	no	Stevens et al 2008	Reade et al. 2023	5.3
Hornsea, E. Yorks	UK	-0.16	53.9		OxA-11410		Mammuthus	Mammuthus primigenius	tooth	tooth	OxA-11410	30100	270	34761 - 34281	34554			0.23	500.555	148.97	-13.6548	Barnes et al. 2007	This study	Mesozoic	sedimentary	Glacial	18.7338	757.5	yes	169.901	over 50km	21.848	822.058	no PF today, PF at LGM	0.469336	599.456	OX AF*	yes	yes	Pre-extracted collagen from ORAU
Igue du Gral Cave, Sauliac-sur	France	1.6856	44.5094	MG.FR-24	OxA-21062		Megaloceros	Megaloceros giganteus	bone	bone	OxA-21062	42400	700	45566 - 44534	45099	44.5393	15.4481	0.14	860.747	255.894	14.7907	Lister and Stuart, 2019	This study	Mesozoic	sedimentary	Bedrock	192.53	NA	no	43.4266	within 10-50km	221.033	369.807	no PF today, no PF at LGM	7.38669	599.456	Ox AF	yes	yes	Pre-extracted collagen from ORAU	Reade et al. 2023
Ihasalu	Estonia	25.2027	59.4966		OxA-11563		Mammuthus	Mammuthus primigenius	tooth	ivory	OxA-11563	46500	1000	50369 - 47694	49200			0.18	692.354	207.328	4.22168	Barnes et al. 2007	This study	Palaeozoic	sedimentary	Marine	14.3144	NA	yes	561.565	over 50km	511.047	753.199	no PF today, PF at LGM	-9.81839	599.456	OX AF	yes	yes	Pre-extracted collagen from ORAU
Jasna Cave	Poland	19.41	50.26		OxA-11159		Coelodonta	Coelodonta antiquitatis	bone	ulna	OxA-11159	16140	90	19584 - 19360	19474	43.2938	15.0832	0.17	698.382	208.552	-12.2065	Stuart & Lister 2012	This study	Palaeozoic	sedimentary	Glacial	772.884	355	no	5.06817	within 10km	0	565.794	no PF today, PF at LGM	1.8058	599.456	OX AF	yes	yes	Pre-extracted collagen from ORAU	Reade et al. 2023
Jasna Cave	Poland	19.41	50.26		OxA-11095		Coelodonta	Coelodonta antiquitatis	tooth	upper molar, cut root	OxA-11095	17880	100	21925 - 21476	21729	44.1572	15.4273	0.14	815.292	244.15	-9.82281	Stuart & Lister 2012	This study	Palaeozoic	sedimentary	Glacial	698.298	239	no	5.06817	within 10km	0	565.794	no PF today, PF at LGM	0.667996	599.456	OX AF	yes	yes	Pre-extracted collagen from ORAU	Reade et al. 2023
Jasna Cave	Poland	19.68	50.43	Po.16	OxA-11160		Alces	Alces alces	tooth	tooth	OxA-11160	10345	55	12450 - 12002	12191			0.15	678.732	202.163	4.40603	Lister & Stuart in prep	This study	Mesozoic	sedimentary	Bedrock	438.995	936	no	0.872524	within 10km	0	592.388	no PF today, PF at LGM	5.09021	83.4171	OX AF	yes	yes	Pre-extracted collagen from ORAU	no
Jasna Cave	Poland	19.68	50.43	Po.10	OxA-11157		Alces	Alces alces	tooth	tooth	OxA-11157	10460	60	12614 - 12179	12386			0.18	667.545	198.724	4.52948	Lister & Stuart in prep	This study	Mesozoic	sedimentary	Bedrock	438.995	936	no	0.872524	within 10km	0	592.388	no PF today, PF at LGM	5.09021	83.4171	OX AF	yes	yes	Pre-extracted collagen from ORAU	no
Kamchatka	Russia	167	61		OxA-11813		Mammuthus	Mammuthus primigenius	tooth	ivory	OxA-11813	45200	800	48424 - 46644	47561			0.23	544.18	160.937	7.86007	Barnes et al. 2007	This study	Cenozoic	sedimentary	Glacial	63.3544	NA	yes	644.997	over 50km	19.0123	0	PF today, PF at LGM	-11.1654	83.4171	OX AF	yes	yes	Pre-extracted collagen from ORAU
Kamenka Buryatiya	Russia	42.768	51.322	Upper Palaeolithic site, Complex A	OxA-12116		Megaloceros	Megaloceros giganteus	bone	humerus	OxA-12116	39290	350	42911 - 42576	42757			0.19	607.624	180.562	6.17144	Stuart et al. 2004	This study	Mesozoic	sedimentary	Glacial	703.361	NA	no	101.848	over 50km	0	870.202	no PF today, PF at LGM	-1.15837	83.4171	OX AF	yes	yes	Pre-extracted collagen from ORAU
Kamyshlov Mire, W Siberia	Russia	62.73	56.92	skeleton from peat bog	OxA-13015		Megaloceros	Megaloceros giganteus	bone	bone	OxA-13015	6881	38	7750 - 7670	7712			0.21	579.028	172.956	0.588639	Stuart et al. 2004	This study	Cenozoic	sedimentary	Lacustrine	1074.45	NA	no	0	within 10km	0	518.676	no PF today, PF at LGM	1.43933	83.4171	Ox NRC	yes	yes	Pre-extracted collagen from ORAU
Kastelhöhle	Switzerland	7.57	47.43	Intermediate horizon (Badegoulian/Grubgrabian)	UPN-221	KA1 / RGZM 16	Rangifer	Rangifer tarandus	bone	metatarsus	OxA-V-2793-57C	19140	80	23112 - 22963	23046	43.81	15.6	0.19	628	192	-8.7	Reade et al. 2020a	Reade et al. 2020a	Mesozoic	sedimentary	Bedrock	345.254	681	no	0.924002	within 10km	0	102.014	no PF today, PF at LGM	3.31078	1131.67	UCL (AF)	yes	yes	Reade et al., 2020a	Reade et al., 2020a	8.8
Kastelhöhle	Switzerland	7.57	47.43	Intermediate horizon (Badegoulian/Grubgrabian)	UPN-223	KA3 / RGZM 18	Rangifer	Rangifer tarandus	bone	phalange I	OxA-V-3002-12C	19130	80	23102 - 22958	23038	43.18	15.4	0.16	721	220	-8.1	Reade et al. 2020a	Reade et al. 2020a	Mesozoic	sedimentary	Bedrock	345.254	681	no	0.924002	within 10km	0	102.014	no PF today, PF at LGM	3.31078	1131.67	UCL (AF)	yes	yes	Reade et al., 2020a	Reade et al., 2020a	12.87
Kastelhöhle	Switzerland	7.57	47.43	Intermediate horizon (Badegoulian/Grubgrabian)	UPN-222	KA2 / RGZM 17	Rangifer	Rangifer tarandus	bone	tibia	OxA-V-2797-20C	19200	90	23198 - 22986	23109	43.32	15.6	0.18	659	203	-7.8	Reade et al. 2020a	Reade et al. 2020a	Mesozoic	sedimentary	Bedrock	345.254	681	no	0.924002	within 10km	0	102.014	no PF today, PF at LGM	3.31078	417.373	UCL (AF)	yes	yes	Reade et al., 2020a	Reade et al., 2020a	10.62
Kastelhöhle	Switzerland	7.57	47.43	Upper horizon (Magdalenian)	UPN-232		Bos/Bison	Bos/bison	bone	metacarpus	OxA-V-2794-25C	13550	60	16452 - 16249	16351	42.49	15.2	0.15	741	227	-5.3	Reade et al. 2020b	Reade et al. 2020b	Mesozoic	sedimentary	Bedrock	345.254	956	no	0.924002	within 10km	0	102.014	no PF today, PF at LGM	3.74877	458.814	UCL (AF)	yes	yes	Reade et al., 2020b	Reade et al. 2023	10.4
Kastelhöhle	Switzerland	7.57	47.43	Upper horizon (Magdalenian)	UPN-214		Equus	Equus sp.	bone	phalange I	OxA-V-2754-48C	12880	50	15492 - 15294	15397	43.99	15.9	0.17	699	217	-2.6	Reade et al. 2020b	Reade et al. 2020b	Mesozoic	sedimentary	Bedrock	345.254	1072	no	0.924002	within 10km	0	102.014	no PF today, PF at LGM	4.43264	184.904	UCL (AF)	yes	yes	Reade et al., 2020b	Reade et al. 2023	2.8
Kastelhöhle	Switzerland	7.57	47.43	Upper horizon (Magdalenian)	UPN-218		Equus	Equus sp.	bone	carpal	OxA-V-2748-25C	12560	50	15083 - 14656	14932	43.46	15.4	0.18	655	198	-1.7	Reade et al. 2020b	Reade et al. 2020b	Mesozoic	sedimentary	Bedrock	345.254	1072	no	0.924002	within 10km	0	102.014	no PF today, PF at LGM	4.43264	184.904	UCL (AF)	yes	yes	Reade et al., 2020b	Reade et al. 2023	8.1
Kastelhöhle	Switzerland	7.57	47.43	Upper horizon (Magdalenian)	UPN-213		Rangifer	Rangifer tarandus	bone	tibia	OxA-V-2793-56C	12200	50	14161 - 14050	14108	43.98	15.6	0.2	600	183	-6.5	Reade et al. 2020b	Reade et al. 2020b	Mesozoic	sedimentary	Bedrock	345.254	1210	no	0.924002	within 10km	0	102.014	no PF today, PF at LGM	5.79619	1095.36	UCL (AF)	yes	yes	Reade et al., 2020b	Reade et al. 2023	4.5
Kastelhöhle	Switzerland	7.57	47.43	Upper horizon (Magdalenian)	UPN-212		Rangifer	Rangifer tarandus	bone	tibia	OxA-V-2793-55C	12380	50	14810 - 14265	14465	42.34	15	0.2	554	168	-6	Reade et al. 2020b	Reade et al. 2020b	Mesozoic	sedimentary	Bedrock	345.254	1210	no	0.924002	within 10km	0	102.014	no PF today, PF at LGM	5.79619	539.873	UCL (AF)	yes	yes	Reade et al., 2020b	Reade et al. 2023	5.4
Kastelhöhle	Switzerland	7.57	47.43	Upper horizon (Magdalenian)	UPN-204		Rangifer	Rangifer tarandus	bone	radius sin.	OxA-V-2793-54C	12270	60	14299 - 14083	14214	44.37	15.8	0.2	580	177	-5.5	Reade et al. 2020b	Reade et al. 2020b	Mesozoic	sedimentary	Bedrock	345.254	1210	no	0.924002	within 10km	0	102.014	no PF today, PF at LGM	5.79619	553.319	UCL (AF)	yes	yes	Reade et al., 2020b	Reade et al. 2023	7.4
Kazan Region	Russia	49.13	55.75	KZ MG-01 (cat #1393)	OxA-20833		Megaloceros	Megaloceros giganteus	bone	bone	OxA-20833	43400	650	46357 - 45109	45830			0.25	468.174	141.347	-1.47576	Lister and Stuart, 2019	This study	Palaeozoic	sedimentary	Alluvial	1141.57	NA	no	8.58891	within 10km	0	887.679	no PF today, PF at LGM	-1.45999	1346.75	Ox AF*	yes	yes	Pre-extracted collagen from ORAU
Kent's Cavern	UK	-3.5	50.47		OxA-13921	A/KC/B/31	Coelodonta	Coelodonta antiquitatis	bone	right metacarpal 3	OxA-13921	36040	330	41390 - 40823	41120	45.421	16.2865	0.14	843.746	259.321	7.66276	Higham et al. 2011	This study	Palaeozoic	sedimentary	Bedrock	8.87429	NA	no	14.2439	within 10-50km	0	917.188	no PF today, PF at LGM	3.16616	116.754	OX AF*	yes	yes	Pre-extracted collagen from ORAU	Reade et al. 2023
Kent's Cavern	UK	-3.5	50.47		OxA-14715		Coelodonta	Coelodonta antiquitatis	bone	distal right tibia	OxA-14715	35150	330	40656 - 39927	40303	44.1163	16.2376	0.14	844.359	266.381	13.5744	Higham et al. 2011	This study	Palaeozoic	sedimentary	Bedrock	8.87429	NA	no	14.2439	within 10-50km	0	917.188	no PF today, PF at LGM	2.60994	917.818	OX AF*	yes	yes	Pre-extracted collagen from ORAU	Reade et al. 2023
Kent's Cavern	UK	-3.5	50.47	M556	UPN-705	OxA-14825	Rangifer	Rangifer tarandus	bone	astragalus	OxA-14826	14395	60	17716 - 17400	17560	41.3	14.6	0.188233	584.439	177.168	-4.85571	Jacobi & Higham 2009b	This study	Palaeozoic	sedimentary	Bedrock	79.8353	139	no	14.2439	within 10-50km	0	917.188	no PF today, PF at LGM	3.12255	589.548	OX AF	yes	yes	Pre-extracted collagen from ORAU	Reade et al. 2023	2.7
Kent's Cavern	UK	-3.5	50.47	M557	UPN-703	OxA-14826	Rangifer	Rangifer tarandus	bone	phalanx	OxA-14825	10255	45	12040 - 11830	11955	42.308	15.3718	0.154427	730.582	227.522	7.85461	Jacobi & Higham 2009b	This study	Palaeozoic	sedimentary	Bedrock	10.5551	618	no	14.2439	within 10-50km	0	917.188	no PF today, PF at LGM	8.11861	166.928	Ox AF	yes	yes	Pre-extracted collagen from ORAU	Reade et al. 2023
Kent's Cavern	UK	-3.5	50.47	p6757 KC1 KCI:BM(NH)Coll.117	UPN-865	A/KC/B/41, UPN-704, OxA-17723	Equus	Equus sp.	bone	metacarpal, proximal right	OxA-17723	12315	50	14785 - 14117	14283	42.0261	14.7128	0.132449	846.136	253.904	-9.35699	Jacobi & Higham 2011	This study	Palaeozoic	sedimentary	Bedrock	38.3573	613	no	14.2439	within 10-50km	0	917.188	no PF today, PF at LGM	6.11449	625.344	RLAHA (method 4)	no	yes	Stevens and Hedges 2004	Reade et al. 2023	3.8
Kent's Cavern	UK	-3.5	50.47	M566	UPN-300	A/KC/B/42	Equus	Equus caballus	bone	left maxilla	OxA-6669	12330	90	14800 - 14116	14399	44.6401	15.9233	0.14	880.335	269.158	-8.81252	Kaagan 2000	This study	Palaeozoic	sedimentary	Bedrock	38.3573	613	no	14.2439	within 10-50km	0	917.188	no PF today, PF at LGM	6.11449	590.155	UCL (AG)	no	no	This study	Reade et al. 2023	2.41413
Kent's Cavern	UK	-3.5	50.47	M551	UPN-706	A/KC/B/36	Bos/Bison	Bos prim.	bone	Mandible and teeth	OxA-V-2776-24C	12340	50	14791 - 14174	14363	43.3689	15.5881	0.155769	742.451	228.737	4.73951	Reade et al. 2023	This study	Palaeozoic	sedimentary	Bedrock	38.3573	613	no	14.2439	within 10-50km	0	917.188	no PF today, PF at LGM	6.11449	1335.59	UCL (AF)	yes	yes	Reade et al. 2023	Reade et al. 2023	4.7
Kent's Cavern	UK	-3.5	50.47	P14287. Pengelly 1873, blackband	UPN-729		Bos/Bison	Bos sp.	bone	2nd phalange	OxA-V-2776-25C	12410	50	14823 - 14322	14526	42.1293	15.3536	0.1568	716.483	223.812	6.40677	Reade et al. 2023	This study	Palaeozoic	sedimentary	Bedrock	38.3573	487	no	14.2439	within 10-50km	0	917.188	no PF today, PF at LGM	4.68754	1379.55	UCL (AF)	yes	yes	Reade et al. 2023	Reade et al. 2023	4.9
Kent's Cavern	UK	-3.5	50.47	M100405 (18304B)	UPN-710		Equus	Equus ferus	tooth	Lower P3/4?	OxA-V-3138-16C	29260	160	34119 - 33657	33853	42.9848	15.3819	0.127768	897.144	275.176	0.0477969	Reade et al. 2023	This study	Palaeozoic	sedimentary	Bedrock	10.5601	NA	no	14.2439	within 10-50km	0	917.188	no PF today, PF at LGM	2.72222	574.536	UCL (AG)	no	yes	Reade et al. 2023	Reade et al. 2023	1.7
Kent's Cavern	UK	-3.5	50.47	M100403 (18304B)	UPN-711		Rangifer	Rangifer tarandus	bone	humerus	OxA-V-3138-17C	10316	26	12427 - 11948	12076	39.4608	13.8191	0.211171	498.311	149.579	6.9366	Reade et al. 2023	This study	Palaeozoic	sedimentary	Bedrock	10.5551	618	no	14.2439	within 10-50km	0	917.188	no PF today, PF at LGM	8.11861	743.88	UCL (AG)	no	yes	Reade et al. 2023	Reade et al. 2023	12.2
Kent's Cavern	UK	-3.5	50.47	P20962	UPN-730		Bos/Bison	Bos primigenius	bone	long bone fragment	OxA-V-2798-17C	12350	50	14793 - 14190	14396	44.5307	15.4203	0.168969	702.783	208.597	8.29579	This study	This study	Palaeozoic	sedimentary	Bedrock	38.3573	613	no	14.2439	within 10-50km	0	917.188	no PF today, PF at LGM	6.11449	743.88	UCL (AG)	no	yes	This study	no	6.5
Kettig	Germany	7.47	50.4	41/41 4	UPN-1002	A/KET/B/1	Cervus elaphus	Cervus elaphus	bone	astragalus, dext	OxA-V-3138-11C	11519	31	13435 - 13345	13389	43.1	15.5	0.16	714	220	-4	Reade et al. 2023	This study	Cenozoic	igneous	Bedrock	509.222	888	no	1.19491	within 10km	0	415.921	no PF today, PF at LGM	6.55053	743.88	UCL (AF*)	yes	yes	This study	Reade et al. 2023	4.8
Khatanga River Mouth	Russia	102.52	71.98		OxA-11839		Mammuthus	Mammuthus primigenius	tooth	tooth	OxA-11839	46600	1100	50738 - 47712	49387			0.23	532.341	160.441	3.44041	Barnes et al. 2007	This study	Mesozoic	sedimentary	Alluvial	418.288	NA	no	167.769	over 50km	0	0	PF today, PF at LGM	-20.5093	743.88	OX AF	yes	yes	Pre-extracted collagen from ORAU
Khomus-Yuryakh Bol. River	Russia	153.47	70.06		OxA-11975		Coelodonta	Coelodonta antiquitatis	bone	pelvis	OxA-11975	15515	65	18866 - 18766	18814			0.16	746.492	227.663	1.45101	Stuart & Lister 2012	This study	Cenozoic	sedimentary	Alluvial	737.689	2098	no	1.74083	within 10km	0	0	PF today, PF at LGM	-22.8622	743.88	OX AF	yes	yes	Pre-extracted collagen from ORAU	Rey-Iglesia et al 2021
Khroma River, Indigirka	Russia	142.8	70.61		OxA-11843		Coelodonta	Coelodonta antiquitatis	bone	tibia/aDNA	OxA-11843	20370	100	24610 - 24285	24471			0.17	672.98	204.884	1.9461	Lorenzen et al. 2011	This study	Mesozoic	sedimentary	Aeolian	816.392	1870	no	3.4615	within 10km	0	0	PF today, PF at LGM	-25.8076	743.88	OX AF	yes	yes	Pre-extracted collagen from ORAU	Rey-Iglesia et al 2021
Kilmaurs	UK	-4.53	55.6		OxA-26362		Mammuthus	Mammuthus primigenius	tooth	ivory	OxA-26362	46700	2700	52501 - 46830	50018			0.21	568.351	170.842	-0.528207	Palkopoulou et al. 2013	This study	Palaeozoic	igneous	Glacial	5.98838	NA	yes	491.702	over 50km	169.569	863.034	no PF today, PF at LGM	2.72813	743.88	Ox AF	yes	yes	Pre-extracted collagen from ORAU
King Arthur's Cave	UK	-2.66	51.84	W2.20/185 Yellow rubble, upper half (2D)	UPN-273	UPN-851	Equus	Equus ferus	bone	1st phalanx	OxA-34191	12505	65	14988 - 14516	14705	43.7022	15.6975	0.13	874.473	269.231	-8.11236	Marr 2017	This study	Palaeozoic	sedimentary	Bedrock	131.715	364	no	125.458	over 50km	0	946.154	no PF today, PF at LGM	4.57934	1009.27	UCL (AG)	no	no	This study	Reade et al. 2023	17.7697
King Arthur's Cave	UK	-2.66	51.84	W2.20/285 2nd hearth 1926-1927	UPN-245	n/a	Cervus elaphus	Cervus elaphus	bone	Distal metacarpal	OxA-V-3134-35C	11918	27	13615 - 14005	13781	45.35	16.35	0.16	755.833	233.571	-13.95	Reade et al. 2023	This study	Palaeozoic	sedimentary	Bedrock	131.715	478	no	125.458	over 50km	0	946.154	no PF today, PF at LGM	6.43317	894.58	UCL (AG)	no	yes	Reade et al. 2023	Reade et al. 2023	4.3
King Arthur's Cave	UK	-2.66	51.84	W2.20/708 No level	UPN-282	n/a	Cervus elaphus	Cervus elaphus?	bone	not given	OxA-V-3137-8C	12382	28	14800 - 14310	14449	43.8453	15.3036	0.15	789.086	236.075	-3.50061	Reade et al. 2023	This study	Palaeozoic	sedimentary	Bedrock	131.715	478	no	125.458	over 50km	0	946.154	no PF today, PF at LGM	6.43317	894.58	UCL (AG)	no	yes	Reade et al. 2023	Reade et al. 2023	9.5
King Arthur's Cave	UK	-2.66	51.84	W2.20/271 2nd hearth platform	UPN-269	n/a	Cervus elaphus	Cervus elaphus	bone	metapodial	OxA-V-3136-36C	12410	30	14816 - 14327	14503	44.6622	16.1296	0.15	769.156	238.096	-1.92333	Reade et al. 2023	This study	Palaeozoic	sedimentary	Bedrock	131.715	364	no	125.458	over 50km	0	946.154	no PF today, PF at LGM	4.57934	61.256	UCL (AG)	no	yes	Reade et al. 2023	Reade et al. 2023	4.9
King Arthur's Cave	UK	-2.66	51.84	W2.20/342 2nd hearth 1926-1927	UPN-247	A/KAC/B/27	Cervus elaphus	Cervus elaphus	bone	Distal left tibia	OxA-V-3134-37C	12204	27	14062 - 14185	14097	45.1	16.5	0.16	775.914	243.318	6.7	Reade et al. 2023	This study	Palaeozoic	sedimentary	Bedrock	131.715	478	no	125.458	over 50km	0	946.154	no PF today, PF at LGM	6.43317	799.49	UCL (AG)	no	yes	Reade et al. 2023	Reade et al. 2023	3.5
King Arthur's Cave	UK	-2.66	51.84	W2.20/235 2nd hearth platform	UPN-254	A/KAC/B/22	Cervus elaphus	Cervus elaphus	bone	metapodial	OxA-V-3134-19C	11852	27	13611 - 13786	13691	44.9483	16.2423	0.15	784.336	242.935	7.08462	Reade et al. 2023	This study	Palaeozoic	sedimentary	Bedrock	113.914	478	no	125.458	over 50km	0	946.154	no PF today, PF at LGM	6.43317	743.88	UCL (AG)	no	yes	Reade et al. 2023	Reade et al. 2023	5.1
King Arthur's Cave	UK	-2.66	51.84	W2.20/263 2nd hearth platform	UPN-268	n/a	Cervus elaphus	Cervus elaphus	bone	metapodial	OxA-V-3136-35C	12183	29	14105 - 14050	14080	45.1443	16.4785	0.15	811.723	253.967	7.60645	Reade et al. 2023	This study	Palaeozoic	sedimentary	Bedrock	131.715	478	no	125.458	over 50km	0	946.154	no PF today, PF at LGM	6.43317	743.88	UCL (AG)	no	yes	Reade et al. 2023	Reade et al. 2023	6.1
King Arthur's Cave	UK	-2.66	51.84	W2.20/340 3rd hearth platform	UPN-255	A/KAC/B/18	Cervus elaphus	Cervus elaphus	bone	left metatarsal	OxA-V-3134-34C	12230	29	14079 - 14308	14126	44.613	16.1411	0.16	766.029	237.558	11.168	Reade et al. 2023	This study	Palaeozoic	sedimentary	Bedrock	131.715	478	no	125.458	over 50km	0	946.154	no PF today, PF at LGM	6.43317	743.88	UCL (AG)	no	yes	Reade et al. 2023	Reade et al. 2023	4.7
King Arthur's Cave	UK	-2.66	51.84	W2.20/231 2nd hearth 1926	UPN-246	A/KAC/B/21	Cervus elaphus	Cervus elaphus	bone	Proximal left metatarsal, posterior shaft fragment	OxA-V-3134-36C	11735	27	13512 - 13738	13551	45	16.1	0.16	750	230	13.95	Reade et al. 2023	This study	Palaeozoic	sedimentary	Bedrock	113.914	478	no	125.458	over 50km	0	946.154	no PF today, PF at LGM	6.43317	743.88	UCL (AG)	no	yes	Reade et al. 2023	Reade et al. 2023	3.6
King Arthur's Cave	UK	-2.66	51.84	W2.20/341 2nd hearth 1926-1927	UPN-252	A/KAC/B/26	Cervus elaphus	Cervus elaphus	bone	Distal left metacarpal	OxA-V-3134-38C	10984	25	12835 - 13059	12883	44.3768	16.3585	0.16	742.743	234.682	14.0032	Reade et al. 2023	This study	Palaeozoic	sedimentary	Bedrock	113.914	488	no	125.458	over 50km	0	946.154	no PF today, PF at LGM	7.06307	743.88	UCL (AG)	no	yes	Reade et al. 2023	Reade et al. 2023	3.6
King Arthur's Cave	UK	-2.66	51.84	W2.21/526 ? Unknown	UPN-279		Equus	Equus ferus	tooth	lower cheek tooth (P3-M2)	OxA-V-3079-20C	12475	37	14924 - 14517	14658	37.1819	13.2845	0.13	781.892	239.448	-13.5912	Reade et al. 2023	This study	Palaeozoic	sedimentary	Bedrock	131.715	364	no	125.458	over 50km	0	946.154	no PF today, PF at LGM	4.57934	743.88	UCL (AG)	no	yes	Reade et al. 2023	Reade et al. 2023	2.2
King Arthur's Cave	UK	-2.66	51.84	W2.20/148 Platform, Yellow rubble, lower half (2D), 1927	UPN-278		Equus	Equus ferus	bone	oesamoid	OxA-V-3058-28C	12507	31	14958 - 14590	14827	43.5297	15.4256	0.13	881.591	267.779	-11.8392	Reade et al. 2023	This study	Palaeozoic	sedimentary	Bedrock	131.715	364	no	125.458	over 50km	0	946.154	no PF today, PF at LGM	4.57934	743.88	UCL (AG)	no	yes	Reade et al. 2023	Reade et al. 2023	8.8
King Arthur's Cave	UK	-2.66	51.84	W2.21/285 1st hearth	UPN-276	A/KAC/B/12	Equus	Equus ferus	tooth	?Left upper M3. Check this	OxA-V-2797-24C	12410	50	14823 - 14322	14526	43.0789	15.3647	0.14	824.83	252.161	-11.2245	Reade et al. 2023	This study	Palaeozoic	sedimentary	Bedrock	131.715	364	no	125.458	over 50km	0	946.154	no PF today, PF at LGM	4.57934	743.88	UCL (AG)	no	yes	Reade et al. 2023	Reade et al. 2023	3
King Arthur's Cave	UK	-2.66	51.84	W2.20/152 Yellow rubble, lower half (2D)	UPN-274	UPN-851	Equus	Equus ferus	bone	not given	OxA-V-3137-7C	12319	27	14765 - 14167	14258	43.101	15.3488	0.14	822.907	251.184	-10.4374	Reade et al. 2023	This study	Palaeozoic	sedimentary	Bedrock	131.715	478	no	125.458	over 50km	0	946.154	no PF today, PF at LGM	6.43317	743.88	UCL (AG)	no	yes	Reade et al. 2023	Reade et al. 2023	4
King Arthur's Cave	UK	-2.66	51.84	W2.21/726 ?Mammoth layer. 7.9.27	UPN-280	A/KAC/B/6	Equus	Equus ferus	tooth	lower left P3/P4	OxA-V-2754-50C	12450	50	14875 - 14370	14610	42.6528	15.3008	0.14	817.744	251.441	-10.4147	Reade et al. 2023	This study	Palaeozoic	sedimentary	Bedrock	131.715	364	no	125.458	over 50km	0	946.154	no PF today, PF at LGM	4.57934	863.177	UCL (AG)	no	yes	Reade et al. 2023	Reade et al. 2023	4.9
King Arthur's Cave	UK	-2.66	51.84	W2.20/147 Platform, Yellow rubble, lower half (2D), 1927	UPN-277		Equus	Equus ferus	bone	oesamoid	OxA-V-2797-25C	10810	50	12810 - 12724	12752	42.8821	15.0744	0.15	769.972	232.002	7.96624	Reade et al. 2023	This study	Palaeozoic	sedimentary	Bedrock	113.914	488	no	125.458	over 50km	0	946.154	no PF today, PF at LGM	7.06307	1040.38	UCL (AG)	no	yes	Reade et al. 2023	Reade et al. 2023	5.7
King Arthur's Cave	UK	-2.66	51.84	W2.20/1012 ? Not in catalogue	UPN-248		Equus	Equus sp.	bone	? Femur	OxA-V-2797-23C	27950	190	32107 - 31627	31888	43.1218	15.443	0.17	672.535	206.444	9.31914	Reade et al. 2023	This study	Palaeozoic	sedimentary	Bedrock	129.581	336	no	125.458	over 50km	0	946.154	no PF today, PF at LGM	0.808732	799.49	UCL (AG)	no	yes	Reade et al. 2023	Reade et al. 2023	3.7
King Arthur's Cave	UK	-2.66	51.84	W2.20.299a	UPN-870	Melissa Marr sample MM021	Equus	Equus ferus	bone	metacarpal	OxA-V-3148-33C	10733	30	12740 - 12715	12727	44.9042	15.6682	0.164855	726.365	217.24	12.0474	Reade et al. 2023	This study	Palaeozoic	sedimentary	Bedrock	113.914	488	no	125.458	over 50km	0	946.154	no PF today, PF at LGM	7.06307	1081.95	UCL (AG)	no	yes	Reade et al. 2023	Reade et al. 2023	5.7
King Arthur's Cave	UK	-2.66	51.84	W2.20.701	UPN-869	Melissa Marr sample MM014	Equus	Equus ferus	bone	phalanx	OxA-V-3148-32C	9889	29	11313 - 11242	11276	46.0073	16.1133	0.154406	794.566	238.529	12.5397	Reade et al. 2023	This study	Palaeozoic	sedimentary	Bedrock	113.914	976	no	125.458	over 50km	0	946.154	no PF today, PF at LGM	7.4375	529.484	UCL (AG)	no	yes	Reade et al. 2023	Reade et al. 2023	13.8
King Arthur's Cave	UK	-2.66	51.84	KAC 624a	UPN-920	A/KAC/B/35, OxA-6839	Rangifer	Rangifer tarandus	bone	bone, mandible	OxA-21425	10010	45	11685 - 11345	11497	43.5806	15.7842	0.171543	677.467	210.316	12.1602	Reade et al. 2023	This study	Palaeozoic	sedimentary	Bedrock	113.914	976	no	125.458	over 50km	0	946.154	no PF today, PF at LGM	7.4375	529.484	Ox AF	yes	yes	Pre-extracted collagen from ORAU	Reade et al. 2023
King Arthur's Cave	UK	-2.66	51.84	W2.21/112 2nd hearth platform 2nd hearth platform	UPN-283	n/a	Cervus elaphus	Cervus elaphus	tooth	lower right M3	OxA-V-3137-9C	12091	27	14055 - 13872	13936	43.3228	14.8645	0.16	740.399	217.747	5.8006	This study	This study	Palaeozoic	sedimentary	Bedrock	131.715	478	no	125.458	over 50km	0	946.154	no PF today, PF at LGM	6.43317	989.075	UCL (AG)	no	yes	This study	Reade et al. 2023	2.7
Kniegrotte	Germany	11.64	50.69	12/X (=VIII with a circle)	UPN-967	Germany	Saiga	Saiga tatarica	bone	saiga	OxA-4853	13090	130	15907 - 15502	15692	43.489	15.0226	0.145033	799.617	236.757	-8.53361	Hedges et al. 1998	This study	Mesozoic	sedimentary	Bedrock	473.23	496	no	2.35036	within 10km	0	395.883	no PF today, PF at LGM	1.66339	102.337	UCL (AF)	yes	yes	Reade et al. 2023	Reade et al. 2023	1
Kniegrotte	Germany	11.64	50.69	Oxford 1	UPN-963	OxA-4832	Rangifer	Rangifer tarandus	bone	scapula sin.	OxA-V-2794-38C	13060	60	15755 - 15565	15653	43.7095	15.3367	0.162359	717.905	215.912	-10.6797	Reade et al. 2023	This study	Mesozoic	sedimentary	Bedrock	473.23	496	no	2.35036	within 10km	0	395.883	no PF today, PF at LGM	1.66339	102.337	UCL (AF)	yes	yes	Reade et al. 2023	Reade et al. 2023	7.7
Koblenz-Metternich	Germany	7.57	50.37		OxA-10893		Coelodonta	Coelodonta antiquitatis	tooth	upper premolar	OxA-10893	44700	900	47925 - 46086	47123	44.9848	15.3966	0.15	787.726	231.093	-3.20979	Stuart & Lister 2012	This study	Cenozoic	igneous	Bedrock	381.451	NA	no	0.744535	within 10km	0	410.614	no PF today, PF at LGM	3.93334	102.337	OX AF*	yes	yes	Pre-extracted collagen from ORAU	Reade et al. 2023
Koblenz-Metternich	Germany	7.55	50.37	RGZM9/4MRMK/2361	UPN-528	OxA-16994	Equus	Equus sp.	bone	not given	OxA-16994	27020	140	31194 - 31065	31132	42.9668	15.0169	0.146525	781.971	234.256	2.23447	This study	This study	Cenozoic	igneous	Bedrock	399.011	558	no	0.342046	within 10km	0	411.038	no PF today, PF at LGM	1.83794	674.433	Ox AF	yes	yes	Pre-extracted collagen from ORAU	no
Køge Bugt	Denmark	12.3	55.6	KÃ¸ge Bugt - underwater in sea	OxA-10234		Megaloceros	Megaloceros giganteus	bone	left mandible with m2	OxA-10234	12005	65	14011 - 13798	13907	42.0435	14.2734	0.24	459.795	133.797	-2.51081	Lister and Stuart, 2019	This study	Cenozoic	sedimentary	Glacial	57.8566	244	yes	281.629	over 50km	187.919	564.938	no PF today, PF at LGM	2.8408	674.433	OX AF*	yes	yes	Pre-extracted collagen from ORAU	Reade et al. 2023
Kokhma, Upper Volga	Russia	41.1088	56.9337		OxA-17374		Mammuthus	Mammuthus primigenius	bone	bone	OxA-17374	33640	270	39184 - 38140	38565			0.31	373.737	114.158	-21.4527	Petrova 2009	This study	Palaeozoic	sedimentary	Glacial	885.186	NA	no	145.621	over 50km	0	1120.89	no PF today, PF at LGM	-3.98243	61.256	OX AF*	yes	yes	Pre-extracted collagen from ORAU
Komarowa Cave	Poland	19.27	50.75	Layer 13D	OxA-11098		Megaloceros	Megaloceros giganteus	tooth	L upper premolar 4	OxA-11098	37500	450	42300 - 41866	42057	45.6744	15.6606	0.16	772.593	227.06	-2.02423	Stuart et al. 2004	This study	Mesozoic	sedimentary	Glacial	403.385	NA	no	15.2407	within 10-50km	0	591.063	no PF today, PF at LGM	2.10303	433.42	OX AF	yes	yes	Pre-extracted collagen from ORAU	Reade et al. 2023
Komarowa Cave	Poland	19.27	50.75	Layer 13E	OxA-11097		Megaloceros	Megaloceros giganteus	tooth	upper molar	OxA-11097	43900	1000	47353 - 45365	46448	45	15.7	0.16	753.762	224.923	3.30916	Stuart et al. 2004	This study	Mesozoic	sedimentary	Glacial	403.385	NA	no	15.2407	within 10-50km	0	591.063	no PF today, PF at LGM	3.72573	433.42	OX AF	yes	yes	Pre-extracted collagen from ORAU	Reade et al. 2023
Koosa	Estonia	27.07	58.52		OxA-12058		Mammuthus	Mammuthus primigenius	tooth	tooth	OxA-12058	40900	600	44374 - 43348	43883			0.17	720.083	216.666	4.11166	Barnes et al. 2007	This study	Palaeozoic	sedimentary	Glacial	123.6	NA	yes	408.945	over 50km	375.491	904.405	no PF today, PF at LGM	-9.19628	894.58	OX AF	yes	yes	Pre-extracted collagen from ORAU
Kraków Spadzista	Poland	19.9	50.06	KrSp C2/2011/B5/5883	KSp-6.1	JK2790	Mammuthus	Mammuthus primigenius	tooth	right lower molar dentine	Poz-48406	24480	190	29011 - 28550	28735	43	15.4	0.13	859	264	-3.3	Drucker et al. 2015b	Drucker et al. 2015b	Cenozoic	sedimentary	Alluvial	508.309	798	no	0.19316	within 10km	0	583.13	no PF today, PF at LGM	2.07778	118.697	See Drucker et al. 2015b				Drucker et al. 2015b
Kraków Spadzista	Poland	19.9	50.06	KrSp C2/2011/A6/6571	KSp-3	JK2796	Mammuthus	Mammuthus primigenius	tooth	right lower Molar dentine	Poz-48405	24680	200	29119 - 28761	28927	43.3	15.4	0.13	887	270	-2.9	Drucker et al. 2015b	Drucker et al. 2015b	Cenozoic	sedimentary	Alluvial	481.471	798	no	0.19316	within 10km	0	583.13	no PF today, PF at LGM	2.07778	118.697	See Drucker et al. 2015b				Drucker et al. 2015b
Kraków Spadzista	Poland	19.9	50.06	KrSp C2/2012/A7/6603	KSp-1	JK2798	Mammuthus	Mammuthus primigenius	tooth	tusk alveolar bone	Poz-51334	19840	100	23965 - 23770	23870	35.3	12.4	0.13	699	210	-0.5	Drucker et al. 2015b	Drucker et al. 2015b	Cenozoic	sedimentary	Alluvial	699.937	272	no	0.19316	within 10km	0	583.13	no PF today, PF at LGM	0.427405	816.967	See Drucker et al. 2015b				Drucker et al. 2015b
Kraków Spadzista	Poland	19.9	50.06	KrSp B1/F1/0937	KSp-9	JK2803	Mammuthus	Mammuthus primigenius	tooth	upper molar dentine	Poz-61263	24480	180	28996 - 28560	28738	43.6	15.5	0.13	884	270	-4.6	Yates et al. 2017	Drucker et al. 2015b	Cenozoic	sedimentary	Alluvial	508.309	798	no	0.19316	within 10km	0	583.13	no PF today, PF at LGM	2.07778	816.967	See Drucker et al. 2015b				Drucker et al. 2015b
Kraków Spadzista	Poland	19.9	50.06	KrSp E1/2012/F4/3037	JK2795		Mammuthus	Mammuthus primigenius	tooth	left lower molar root	Poz-51416	24150	150	28588 - 28103	28321	43.2	15.3	0.13	880	267	-3.3	Yates et al. 2017	Drucker et al. 2015b	Cenozoic	sedimentary	Alluvial	508.309	798	no	0.19316	within 10km	0	583.13	no PF today, PF at LGM	2.07778	816.967	See Drucker et al. 2015b				Drucker et al. 2015b
Kraków Spadzista	Poland	19.9	50.06	KrSp B/E4/855	JK2793	JK2793	Mammuthus	Mammuthus primigenius	tooth	right lower molar root	Poz-58704	23590	120	27845 - 27671	27750	41.5	14.6	0.13	838	253	-2.9	Yates et al. 2017	Drucker et al. 2015b	Cenozoic	sedimentary	Alluvial	508.309	798	no	0.19316	within 10km	0	583.13	no PF today, PF at LGM	2.07778	816.967	See Drucker et al. 2015b				Drucker et al. 2015b
Kraków Spadzista	Poland	19.9	50.06	KrSp E1/2012/F3/3224	KSp-7	JK2794	Mammuthus	Mammuthus primigenius	tooth	left upper molar root	Poz-51415	24010	150	28346 - 27889	28164	42.6	15	0.13	893	270	-1.1	Yates et al. 2017	Drucker et al. 2015b	Cenozoic	sedimentary	Alluvial	508.309	798	no	0.19316	within 10km	0	583.13	no PF today, PF at LGM	2.07778	816.967	See Drucker et al. 2015b				Drucker et al. 2015b
Krasivoye, Mal. Anyuy	Russia	165.3	67.08		OxA-21043		Mammuthus	Mammuthus primigenius	bone	bone	OxA-21043	48400	900	54329 - 49855	51538			0.17	683.209	208.734	1.96468	Palkopoulou et al. 2013	This study	Mesozoic	sedimentary	Colluvial	283.874	NA	no	63.5516	over 50km	0	0	PF today, PF at LGM	-18.3565	1384.08	Ox AF	yes	yes	Pre-extracted collagen from ORAU
Kulmetovsk Cave	Russia	58.69	55.15	cave sediments	OxA-10676		Megaloceros	Megaloceros giganteus	bone	maxilla with teeth	OxA-10676	10260	55	12097 - 11825	11980			0.18	658.753	194.953	5.551	Stuart et al. 2004	This study	Palaeozoic	sedimentary	Colluvial	1061.91	1786	no	163.354	over 50km	0	698.116	no PF today, PF at LGM	-1.45451	1384.08	OX AF	yes	yes	Pre-extracted collagen from ORAU
Kulna	Czech Republic	16.74	49.41	Layer 4 K2011003	UPN-162		Alces	Alces alces	bone	metatarsus	OxA-25284	11820	50	13754 - 13606	13679	26.44	9.4	0.17	426	130	-4.7	Nerudova´ & Neruda, 2014	Reade et al. 2021	Palaeozoic	sedimentary	Bedrock	502.502	883	no	1.83996	within 10km	0	356.67	no PF today, PF at LGM	4.41055	1384.08	UCL (AG, no NaOH step)	no	yes	Reade et al., 2021	Reade et al. 2021	2.68593
Kulna	Czech Republic	16.74	49.41	Layer 4 K2011004	UPN-163		Alces	Alces alces	bone	metatarsus	OxA-25285	11770	55	13746 - 13515	13636	15.7	5.8	0.13	315	100	-1.8	Nerudova´ & Neruda, 2014	Reade et al. 2021	Palaeozoic	sedimentary	Bedrock	502.502	883	no	1.83996	within 10km	0	356.67	no PF today, PF at LGM	4.41055	1384.08	UCL (AG, no NaOH step)	no	yes	Reade et al., 2021	Reade et al. 2021	1.56186
Kulna	Czech Republic	16.74	49.41	Layer 4 Sector A	UPN-164		Equus	Equus sp.	bone	tibia	OxA-25286	11070	50	13080 - 12929	12995	36.91	13.1	0.15	655	199	-6.8	Nerudova´ & Neruda, 2014	Reade et al. 2021	Palaeozoic	sedimentary	Bedrock	502.502	954	no	1.83996	within 10km	0	356.67	no PF today, PF at LGM	5.03955	959.424	UCL (AG, no NaOH step)	no	yes	Reade et al., 2021	Reade et al. 2021	4.60198
Kulna	Czech Republic	16.74	49.41	Layer 6 sector G1	UPN-169		Equus	Equus sp.	bone	pelvis	OxA-25289	12575	60	15112 - 14847	14954	38.23	14	0.18	574	181	-5.7	Nerudova´ & Neruda, 2014	Reade et al. 2021	Palaeozoic	sedimentary	Bedrock	529.023	692	no	1.83996	within 10km	0	356.67	no PF today, PF at LGM	3.01037	1153	UCL (AG, no NaOH step)	no	yes	Reade et al., 2021	Reade et al. 2021	7.84942
Kulna	Czech Republic	16.74	49.41	Layer 5 K2011007	UPN-166		Equus	Equus	bone	not given	OxA-25288	12600	60	15132 - 14911	15004	36.09	13.2	0.21	453	142	-4.6	Nerudova´ & Neruda, 2014	Reade et al. 2021	Palaeozoic	sedimentary	Bedrock	529.023	692	no	1.83996	within 10km	0	356.67	no PF today, PF at LGM	3.01037	1073.3	UCL (AG, no NaOH step)	no	yes	Reade et al., 2021	Reade et al. 2021	10.8173
Kulna	Czech Republic	16.74	49.41	Layer 6 sector G1	UPN-170		Equus	Equus sp.	bone	tibia	OxA-25290	12555	60	15077 - 14620	14907	34.2	12.4	0.18	494	154	-3	Nerudova´ & Neruda, 2014	Reade et al. 2021	Palaeozoic	sedimentary	Bedrock	529.023	692	no	1.83996	within 10km	0	356.67	no PF today, PF at LGM	3.01037	1073.3	UCL (AG, no NaOH step)	no	yes	Reade et al., 2021	Reade et al. 2021	7.23006
Kulna	Czech Republic	16.74	49.41	Layer 5 K2011006	UPN-165		Large herbivore	Large herbivore	bone	not given	OxA-25287	11010	50	13053 - 12841	12938	36.95	13.4	0.2	500	156	-2.1	Nerudova´ & Neruda, 2014	Reade et al. 2021	Palaeozoic	sedimentary	Bedrock	502.502	954	no	1.83996	within 10km	0	356.67	no PF today, PF at LGM	5.03955	1073.3	UCL (AG, no NaOH step)	no	yes	Reade et al., 2021	Reade et al. 2021	10.3014
Kulna	Czech Republic	16.74	49.41	Layer 5 sector A, 4c, found 1961	UPN-106		Bos/Bison	Bos primigenius	bone	carpal	OxA-V-3079-13C	11133	33	13106 - 13003	13077	39.66	14.2	0.15	723	221	-9.3	Reade et al. 2021	Reade et al. 2021	Palaeozoic	sedimentary	Bedrock	502.502	954	no	1.83996	within 10km	0	356.67	no PF today, PF at LGM	5.03955	1073.3	UCL (AG)	no	yes	Reade et al., 2021	Reade et al. 2021	4.1
Kulna	Czech Republic	16.74	49.41	Layer 4 sektor D, II/L, depth 165-185 cm, found 1962	UPN-065		Cervus elaphus	Cervus elaphus	bone	metatarsus	OxA-V-3071-8C/OxA-V-3071-9C	11805	22	13747 - 13601	13676	44.9366	16.5373	0.17	727	229	-9.5	Reade et al. 2021	Reade et al. 2021	Palaeozoic	sedimentary	Bedrock	502.502	883	no	1.83996	within 10km	0	356.67	no PF today, PF at LGM	4.41055	1073.3	UCL (AF)	yes	yes	Reade et al., 2021	Reade et al. 2021	3.8
Kulna	Czech Republic	16.74	49.41	Layer 6 sektor A, 6a, found 1961	UPN-102		Equus	Equus sp.	bone	phalange	OxA-V-2775-57C	12910	60	15540 - 15322	15434	41.88	14.9	0.14	777	237	-19.3	Reade et al. 2021	Reade et al. 2021	Palaeozoic	sedimentary	Bedrock	529.023	692	no	1.83996	within 10km	0	356.67	no PF today, PF at LGM	3.01037	1073.3	UCL (AG)	no	yes	Reade et al., 2021	Reade et al., 2021	5
Kulna	Czech Republic	16.74	49.41	Layer 6 sector G1, 38/L, depth 95-145 cm, found 1966, OK-094867	UPN-154		Equus	Equus sp.	bone	phalange	OxA-V-3079-16C	12673	37	15176 - 15035	15109	43.45	16.1	0.16	717	228	-17.7	Reade et al. 2021	Reade et al. 2021	Palaeozoic	sedimentary	Bedrock	529.023	692	no	1.83996	within 10km	0	356.67	no PF today, PF at LGM	3.01037	927.546	UCL (AG)	no	yes	Reade et al., 2021	Reade et al. 2021	2.9
Kulna	Czech Republic	16.74	49.41	Layer 6 sector G1, 38/L, depth 95-145 cm, OK 094873, found 1966	UPN-153		Equus	Equus sp.	bone	scapula	OxA-V-3079-15C	12665	36	15163 - 15025	15098	44.44	16.4	0.17	708	225	-13.9	Reade et al. 2021	Reade et al. 2021	Palaeozoic	sedimentary	Bedrock	529.023	692	no	1.83996	within 10km	0	356.67	no PF today, PF at LGM	3.01037	927.546	UCL (AG)	no	yes	Reade et al., 2021	Reade et al. 2021	10.563
Kulna	Czech Republic	16.74	49.41	Layer 5 sector A, 6g, found 1961	UPN-120		Equus	Equus sp.	bone	phalange 2	OxA-V-2777-55C	12810	60	15387 - 15170	15291	42.61	15.3	0.14	827	255	-11.8	Reade et al. 2021	Reade et al. 2021	Palaeozoic	sedimentary	Bedrock	529.023	692	no	1.83996	within 10km	0	356.67	no PF today, PF at LGM	3.01037	927.546	UCL (AF)	yes	yes	Reade et al., 2021	Reade et al. 2023	7.1
Kulna	Czech Republic	16.74	49.41	Layer 6 sektor A, pruh 3-4, found 1961	UPN-103		Equus	Equus sp.	bone	pelvis	OxA-V-3079-12C	12898	38	15504 - 15322	15417	38.48	13.6	0.14	732	222	-10.3	Reade et al. 2021	Reade et al. 2021	Palaeozoic	sedimentary	Bedrock	529.023	692	no	1.83996	within 10km	0	356.67	no PF today, PF at LGM	3.01037	927.546	UCL (AF, no NaOH step)	yes	yes	Reade et al., 2021	Reade et al. 2021	10.4015
Kulna	Czech Republic	16.74	49.41	Layer 5 sector D, III, IV / S, depth 180-190, found 1962	UPN-128		Equus	Equus sp.	bone	metacarpus, proximal	OxA-V-2777-56C	11510	50	13435 - 13330	13385	32.68	11.4	0.13	673	202	-5.3	Reade et al. 2021	Reade et al. 2021	Palaeozoic	sedimentary	Bedrock	502.502	954	no	1.83996	within 10km	0	356.67	no PF today, PF at LGM	5.03955	927.546	UCL (AG)	no	yes	Reade et al., 2021	Reade et al. 2023	4.98365
Kulna	Czech Republic	16.74	49.41	Layer 4 sektor A, 9d, found 1961	UPN-085		Rangifer	Rangifer tarandus	bone	phalange 2	OxA-V-3071-10C	19980	70	24082 - 23867	23988	42.6587	15.0144	0.21	530	160	-9.2	Reade et al. 2021	Reade et al. 2021	Palaeozoic	sedimentary	Bedrock	529.023	303	no	1.83996	within 10km	0	356.67	no PF today, PF at LGM	1.55639	927.546	UCL (AF)	yes	yes	Reade et al., 2021	Reade et al. 2021	1
Kulna	Czech Republic	16.74	49.41	Layer 5 sector D, I, IV / S, depth 190-200 cm, found 1962	UPN-135		Rangifer	Rangifer tarandus	bone	phalange 1	OxA-V-3079-14C	12909	38	15518 - 15336	15430	40.49	14.1	0.17	635	189	-7.9	Reade et al. 2021	Reade et al. 2021	Palaeozoic	sedimentary	Bedrock	529.023	692	no	1.83996	within 10km	0	356.67	no PF today, PF at LGM	3.01037	927.546	UCL (AF, no NaOH step)	yes	yes	Reade et al., 2021	Reade et al. 2021	6.99531
Kulna	Czech Republic	16.74	49.41	Layer 6 sector G1	UPN-171		Rangifer	Rangifer tarandus	bone	humerus	OxA-V-2793-53C	12650	50	15154 - 14995	15078	34.96	12.8	0.2	476	150	-5.4	Reade et al. 2021	Reade et al. 2021	Palaeozoic	sedimentary	Bedrock	529.023	692	no	1.83996	within 10km	0	356.67	no PF today, PF at LGM	3.01037	927.546	UCL (AG)	no	yes	Reade et al., 2021	Reade et al. 2023	10.373
La Baume (Gigny-sur-Suran)	France	5.47	46.45		GIS-1		Cervus elaphus	Cervus elaphus	bone	not given	Ly-3289-Poz	6280	45	7256 - 7164	7208	41.9	16.6	0.16	711	242	8.1	Drucker et al. 2011	Drucker et al. 2011	Mesozoic	sedimentary	Bedrock	322.973	NA	no	35.5139	within 10-50km	0	134.72	no PF today, PF at LGM	10.2851	927.546	See Drucker et al. 2011				Drucker et al 2011a
La Baume (Gigny-sur-Suran)	France	5.47	46.45	16-F2-VI	GIS 2		Rangifer	Rangifer tarandus	bone	phalanx I	Ly-3290(Poz)	17645	110	21649 - 21044	21335	42.3	14.7	0.16	720	214	-4.1	Drucker et al. 2012	Drucker et al. 2012	Mesozoic	sedimentary	Bedrock	323.83	850	no	35.5139	within 10-50km	0	134.72	no PF today, PF at LGM	4.10646	927.546	See Drucker et al. 2012				Drucker et al. 2012
La Baume (Gonvillars)	France	6.64	47.54		GNV 3		Cervus elaphus	Cervus elaphus	bone	not given	Ly-3884-GrA	6150	40	7157 - 6979	7051	39.7	15.2	0.16	676	222	8.5	Drucker et al. 2011	Drucker et al. 2011	Mesozoic	sedimentary	Bedrock	376.6	NA	no	3.0637	within 10km	0	138.88	no PF today, PF at LGM	8.12339	927.546	See Drucker et al. 2011				Drucker et al 2011a
La Baume de Montandon	France	6.82	47.33		STH-1		Cervus elaphus	Cervus elaphus	bone	not given	Ly-3732-GrA	9255	40	10505 - 10304	10426	41.5	15	0.17	667	207	7.9	Drucker et al. 2011	Drucker et al. 2011	Mesozoic	sedimentary	Bedrock	349.925	1512	no	15.8994	within 10-50km	0	112.031	no PF today, PF at LGM	6.81748	927.546	See Drucker et al. 2011				Drucker et al 2011a
La Baume de Montandon	France	6.82	47.33		STH-2		Cervus elaphus	Cervus elaphus	bone	not given	Ly-3734-GrA	6445	40	7422 - 7325	7363	43.7	16.4	0.15	753	242	10.3	Drucker et al. 2011	Drucker et al. 2011	Mesozoic	sedimentary	Bedrock	349.925	NA	no	15.8994	within 10-50km	0	112.031	no PF today, PF at LGM	7.5223	481.657	See Drucker et al. 2011				Drucker et al 2011a
La Chênelaz	France	5.53	45.89	M6 2975	ALP-1		Rangifer	Rangifer tarandus	bone	phalanx II	OxA-8027 (Ly-703)	12460	65	14924 - 14370	14629	38.1	14.5	0.19	541	177	-4.7	Bridault et al. 2000	Drucker et al. 2012	Mesozoic	sedimentary	Bedrock	273.294	1211	yes	24.8491	within 10-50km	17.3583	101.874	no PF today, PF at LGM	5.00591	493.118	See Drucker et al. 2012				Drucker et al., 2009
La Fru	France	5.78	45.45	Fru III K70 1336	FRU-5		Cervus elaphus	Cervus elaphus	bone	Left talus	GrA-22098	12260	90	14785 - 14053	14246	36.3	14.1	0.16	614	205	-0.2	Drucker et al. 2008	Drucker et al. 2011	Cenozoic	sedimentary	Bedrock	220.678	1379	yes	35.961	within 10-50km	2.75115	54.0252	no PF today, PF at LGM	6.30655	1186.67	See Drucker et al. 2011				Drucker et al 2011a
La Fru	France	5.78	45.45	Fru III L70 354	FRU-9		Cervus elaphus	Cervus elaphus	bone	Right metacarpal	GrA-25061	8630	70	9675 - 9536	9615	39.4	14.8	0.15	693	223	2.3	Drucker et al. 2008	Drucker et al. 2011	Cenozoic	sedimentary	Bedrock	215.939	1727	yes	35.961	within 10-50km	2.75115	54.0252	no PF today, PF at LGM	8.5741	1186.67	See Drucker et al. 2011				Drucker et al 2011a
La Fru	France	5.78	45.45	Fru I F24 129 c1c	FRU-10		Cervus elaphus	Cervus elaphus	bone	Left metacarpal	GrA-25052	11950	60	14007 - 13761	13845	43.7	16	0.15	765	239	3.4	Drucker et al. 2008	Drucker et al. 2011	Cenozoic	sedimentary	Bedrock	220.678	1379	yes	35.961	within 10-50km	2.75115	54.0252	no PF today, PF at LGM	6.30655	1115.27	See Drucker et al. 2011				Drucker et al 2011a
La Fru	France	5.78	45.45	Fru III L72 591	FRU-4		Cervus elaphus	Cervus elaphus	bone	Phalanx I	GrA-25062	11420	60	13345 - 13185	13289	29.5	11.6	0.12	676	228	5.5	Drucker et al. 2008	Drucker et al. 2011	Cenozoic	sedimentary	Bedrock	215.939	1385	yes	35.961	within 10-50km	2.75115	54.0252	no PF today, PF at LGM	7.20211	1075.06	See Drucker et al. 2011				Drucker et al 2011a
La Fru	France	5.78	45.45	Fru I A9 QAOB FC 7	FRU-15		Cervus elaphus	Cervus elaphus	bone	Left metacarpal	GrA-25060	11840	60	13765 - 13607	13688	42.7	15.9	0.17	689	219	5.9	Drucker et al. 2008	Drucker et al. 2011	Cenozoic	sedimentary	Bedrock	215.939	1379	yes	35.961	within 10-50km	2.75115	54.0252	no PF today, PF at LGM	6.30655	1075.06	See Drucker et al. 2011				Drucker et al 2011a
La Fru	France	5.78	45.45	Fru III K70 14	FRU-2		Cervus elaphus	Cervus elaphus	bone	Right metacarpal	GrA-22134	8630	70	9675 - 9536	9615	38.4	14.4	0.15	620	207	6	Drucker et al. 2008	Drucker et al. 2011	Cenozoic	sedimentary	Bedrock	215.939	1727	yes	35.961	within 10-50km	2.75115	54.0252	no PF today, PF at LGM	8.5741	1075.06	See Drucker et al. 2011				Drucker et al 2011a
La Fru	France	5.78	45.45	Fru I F25 386 c1c	FRU-13		Cervus elaphus	Cervus elaphus	bone	Left metacarpal	GrA-25054	11790	60	13751 - 13526	13655	43.3	16	0.15	772	245	6.6	Drucker et al. 2008	Drucker et al. 2011	Cenozoic	sedimentary	Bedrock	215.939	1379	yes	35.961	within 10-50km	2.75115	54.0252	no PF today, PF at LGM	6.30655	1075.06	See Drucker et al. 2011				Drucker et al 2011a
La Fru	France	5.78	45.45		FRU-11		Cervus elaphus	Cervus elaphus	bone	Bone	GrA-34354	12200	50	14161 - 14050	14108	41.5	15.7	0.16	698	227	2.6	Drucker et al. 2011	Drucker et al. 2011	Cenozoic	sedimentary	Bedrock	220.678	1379	yes	35.961	within 10-50km	2.75115	54.0252	no PF today, PF at LGM	6.30655	1075.06	See Drucker et al. 2011				Drucker et al 2011a
La Garenne	France	5.26	45.66	none	ALP-6		Rangifer	Rangifer tarandus	bone	bone	OxA-8163(Ly-702)	13150	110	15951 - 15623	15780	29.4	11.8	0.16	496	171	-0.4	Bridault et al. 2000	Drucker et al. 2012	Cenozoic	sedimentary	Bedrock	254.141	1184	yes	16.4893	within 10-50km	42.3407	100.516	no PF today, PF at LGM	5.78802	1075.06	See Drucker et al. 2012				Drucker et al., 2009
La Grande Rivoire	France	5.64	45.21	GRiv-6 55 B3	GRV-9		Cervus elaphus	Cervus elaphus	bone	Tibia	GrA25066	7435	45	8324 - 8192	8263	41.8	15.6	0.16	692	221	3.9	Drucker et al. 2008	Drucker et al. 2011	Mesozoic	sedimentary	Bedrock	201.722	NA	yes	20.6788	within 10-50km	10.6542	52.721	no PF today, PF at LGM	9.02188	717.983	See Drucker et al. 2011				Drucker et al 2011a
La Grande Rivoire	France	5.64	45.21	178	GRV-1		Cervus elaphus	Cervus elaphus	bone	Tibia	GrA25064	9160	50	10378 - 10241	10327	42.1	15.3	0.15	749	234	6.4	Drucker et al. 2008	Drucker et al. 2011	Mesozoic	sedimentary	Bedrock	201.722	1755	yes	20.6788	within 10-50km	10.6542	52.721	no PF today, PF at LGM	8.5741	717.983	See Drucker et al. 2011				Drucker et al 2011a
La Plaisance/Belloy-sur-Somme	France	2.1339	49.9664	B 150 H6 5394	BEL-3		Bos/Bison	Bos primigenius	bone	Metacarpus R	Erl-9387	9810	70	11310 - 11174	11230	33.5	11.3	0.14	625	181	11.2	Drucker et al. 2020	Drucker et al. 2020	Mesozoic	sedimentary	Bedrock	85.2093	1016	no	1.8094	within 10km	0	554.209	no PF today, PF at LGM	8.77001	717.983	See Drucker et al. 2020				Drucker et al. 2020
La Vierge Catherine/Saleux	France	2.2389	49.8592	Sa 114 R6 1557 sommet LGVG	SA-2		Capreolus	Capreolus capreolus	bone	Tibia	Erl-9391	9380	65	10692 - 10511	10604	37.5	13.4	0.15	680	208	8.3	Drucker et al. 2020	Drucker et al. 2020	Mesozoic	sedimentary	Bedrock	98.1747	1025	no	1.75821	within 10km	0	540.468	no PF today, PF at LGM	8.77001	717.983	See Drucker et al. 2020				Drucker et al. 2020
La Vierge Catherine/Saleux	France	2.2389	49.8592	Sa 114 Q5 2818 LGVG	SA-1		Cervus elaphus	Cervus elaphus	bone	Metacarpus	GrA-25195	9990	50	11610 - 11316	11466	38.6	13.9	0.16	631	195	6.8	Drucker et al. 2020	Drucker et al. 2020	Mesozoic	sedimentary	Bedrock	178.53	1025	no	1.75821	within 10km	0	540.468	no PF today, PF at LGM	8.77001	717.983	See Drucker et al. 2020				Drucker et al. 2020
Ladoga	Russia	30.55	59.58		OxA-18471		Mammuthus	Mammuthus primigenius	tooth	tooth	OxA-18471	36690	300	41855 - 41377	41610			0.17	688.247	210.317	-6.47	Palkopoulou et al. 2013	This study	Palaeozoic	sedimentary	Glacial	207.553	NA	yes	413.613	over 50km	221.298	848.875	no PF today, PF at LGM	-11.8731	717.983	Ox AF	yes	yes	Pre-extracted collagen from ORAU
Le Closeau	France	2.16	48.88	not specified level amas 4	UPN-506	A/LC/B/1	Equus	Equus Caballus	bone	not specified	OxA-5680	12090	90	14068 - 13809	13956	39.5796	12.9353	0.177716	593.902	166.369	2.47179	Stevens & Hedges 2004	This study	Cenozoic	sedimentary	Bedrock	279.502	915	no	4.5381	within 10km	0	475.384	no PF today, PF at LGM	8.50609	717.983	UCL (AG)	no	yes	Reade et al. 2023	Reade et al. 2023	1.3
Le Marais/Conty	France	2.15	49.74	Conty O17 base ToLi Rel 2	CTY4		Cervus elaphus	Cervus elaphus	bone	Femur	Erl-9394	9880	70	11395 - 11210	11309	39.8	14	0.18	586	177	8.5	Drucker et al. 2020	Drucker et al. 2020	Mesozoic	sedimentary	Bedrock	177.556	1040	no	0.573974	within 10km	0	535.943	no PF today, PF at LGM	8.77001	717.983	See Drucker et al. 2020				Drucker et al. 2020
Lena-Amga	Russia	130	61		OxA-18602		Coelodonta	Coelodonta antiquitatis	bone	humerus/aDNA	OxA-18602	12135	45	14090 - 13882	14038			0.18	640.912	197.3	-2.79344	Stuart & Lister 2012	This study	Mesozoic	sedimentary	Colluvial	688.557	2915	no	32.4126	within 10-50km	0	0	PF today, PF at LGM	-15.1976	717.983	Ox AF	yes	yes	Pre-extracted collagen from ORAU	Rey-Iglesia et al 2021
Les Cabônes	France	5.71	47.15	RAN 89 Zg 258	RAN-2		Cervus elaphus	Cervus elaphus	bone	Left radius	GrA21524	8570	60	9595 - 9482	9539	44.7	15.8	0.15	818	248	1.1	Drucker et al. 2008	Drucker et al. 2011	Mesozoic	sedimentary	Alluvial	371.582	1540	no	60.4305	over 50km	0	148.124	no PF today, PF at LGM	9.34919	717.983	See Drucker et al. 2011				Drucker et al 2011a
Les Douattes	France	5.95	46.02	D99 F554	LDT-600		Cervus elaphus	Cervus elaphus	bone	Metatarsal	GrA22132	12570	80	15119 - 14602	14916	41.8	15.4	0.14	786	249	-3.1	Drucker et al. 2008	Drucker et al. 2011	Cenozoic	sedimentary	Glacial	264.04	1214	yes	52.5377	over 50km	4.32333	81.1717	no PF today, PF at LGM	3.31955	1089.64	See Drucker et al. 2011				Drucker et al 2011a
Les Plumettes, a Lussac-les-Chateaux	France	0.7251	46.4038	MG ED-01 (PLU II Rem c451-2 W176)	OxA-23085		Megaloceros	Megaloceros giganteus	bone	bone	OxA-23085	40600	1200	44550 - 42880	43872	43.4	15.5	0.13	880	269	14.2	Lister and Stuart, 2019	This study	Cenozoic	sedimentary	Bedrock	172.582	NA	no	103.348	over 50km	12.1289	456.425	no PF today, no PF at LGM	6.93057	1170.65	Ox AF	yes	yes	Pre-extracted collagen from ORAU	Reade et al. 2023
Les Plumettes, a Lussac-les-Chateaux	France	0.7251	46.4038	MG ED-02 (PLU IV W400)	OxA-23086		Megaloceros	Megaloceros giganteus	tooth	tooth	OxA-23086	48700	3300	54923 - 49913	51313			0.14	868.265	258.281	12.1703	Lister and Stuart, 2019	This study	Cenozoic	sedimentary	Bedrock	183.802	NA	no	103.348	over 50km	12.1289	456.425	no PF today, no PF at LGM	7.59084	711.775	Ox AF	yes	yes	Pre-extracted collagen from ORAU
Links of Noltland, Westray	UK	-3.005	59.326	F4257	ORK1	SUERC-51170	Bos/Bison	Bos taurus	tooth	Maxillary P3 tooth	SUERC-51170	3973	35	4517 - 4411	4444	39.1	13.7	0.2	487	148	16.8	Fraser et al. 2017	Fraser et al. 2017	Palaeozoic	sedimentary	Bedrock	21.6337	NA	yes	797.349	over 50km	509.685	592.416	no PF today, PF at LGM	5.67557	1416.24	See Fraser et al. 2017				Fraser et al. 2017
Links of Noltland, Westray	UK	-3.005	59.326	Ass F4462	ORK12	SUERC-51183	Bos/Bison	Bos taurus	bone	Metatarsus	SUERC-51183	4338	35	4960 - 4851	4908	30.7	10.9	0.2	488	152	17.4	Fraser et al. 2017	Fraser et al. 2017	Palaeozoic	sedimentary	Bedrock	21.6337	NA	yes	797.349	over 50km	509.685	592.416	no PF today, PF at LGM	5.74083	1273.56	See Fraser et al. 2017				Fraser et al. 2017
Links of Noltland, Westray	UK	-3.005	59.326		ORK14	SUERC-51185	Bos/Bison	Bos taurus	bone	Proximal phalanx	SUERC-51185	4188	35	4832 - 4648	4724	21	7.4	0.1	425	129	17.6	Fraser et al. 2017	Fraser et al. 2017	Palaeozoic	sedimentary	Bedrock	21.6337	NA	yes	797.349	over 50km	509.685	592.416	no PF today, PF at LGM	5.74083	1273.56	See Fraser et al. 2017				Fraser et al. 2017
Links of Noltland, Westray	UK	-3.005	59.326		ORK13	SUERC-51184	Bos/Bison	Bos taurus	bone	Humerus	SUERC-51184	4064	35	4781 - 4444	4549	30.4	10.5	0.2	446	135	17.7	Fraser et al. 2017	Fraser et al. 2017	Palaeozoic	sedimentary	Bedrock	21.6337	NA	yes	797.349	over 50km	509.685	592.416	no PF today, PF at LGM	5.74083	824.907	See Fraser et al. 2017				Fraser et al. 2017
Links of Noltland, Westray	UK	-3.005	59.326	F4462	ORK4	SUERC-51173	Bos/Bison	Bos taurus	tooth	MaxillaryP2 tooth	SUERC-51173	4228	35	4849 - 4656	4749	25.7	9.1	0.2	402	124	18.3	Fraser et al. 2017	Fraser et al. 2017	Palaeozoic	sedimentary	Bedrock	21.6337	NA	yes	797.349	over 50km	509.685	592.416	no PF today, PF at LGM	5.74083	1487.4	See Fraser et al. 2017				Fraser et al. 2017
Links of Noltland, Westray	UK	-3.005	59.326	F4459	ORK6	SUERC-51175	Bos/Bison	Bos taurus	tooth	Maxillary P3 tooth	SUERC-51175	4217	35	4843 - 4655	4741	38	13.5	0.2	467	144	18.3	Fraser et al. 2017	Fraser et al. 2017	Palaeozoic	sedimentary	Bedrock	21.6337	NA	yes	797.349	over 50km	509.685	592.416	no PF today, PF at LGM	5.74083	1487.4	See Fraser et al. 2017				Fraser et al. 2017
Links of Noltland, Westray	UK	-3.005	59.326		ORK10	SUERC-51181	Bos/Bison	Bos taurus	tooth	Maxillary M3 tooth	SUERC-51181	4158	35	4821 - 4621	4701	29.4	10.4	0.2	461	142	18.7	Fraser et al. 2017	Fraser et al. 2017	Palaeozoic	sedimentary	Bedrock	21.6337	NA	yes	797.349	over 50km	509.685	592.416	no PF today, PF at LGM	5.74083	824.907	See Fraser et al. 2017				Fraser et al. 2017
Links of Noltland, Westray	UK	-3.005	59.326	F4917	ORK2	SUERC-51171	Bos/Bison	Bos taurus	tooth	Mandibular M3 tooth	SUERC-51171	4236	36	4854 - 4658	4808	23.8	8.4	0.2	373	117	19.1	Fraser et al. 2017	Fraser et al. 2017	Palaeozoic	sedimentary	Bedrock	21.6337	NA	yes	797.349	over 50km	509.685	592.416	no PF today, PF at LGM	5.74083	1307.16	See Fraser et al. 2017				Fraser et al. 2017
Links of Noltland, Westray	UK	-3.005	59.326	F6693	ORK3	SUERC-51172	Bos/Bison	Bos taurus	tooth	Maxillary M1 tooth	SUERC-51172	4256	35	4860 - 4735	4836	26.4	9.3	0.2	407	125	19.2	Fraser et al. 2017	Fraser et al. 2017	Palaeozoic	sedimentary	Bedrock	21.6337	NA	yes	797.349	over 50km	509.685	592.416	no PF today, PF at LGM	5.74083	1073.3	See Fraser et al. 2017				Fraser et al. 2017
Links of Noltland, Westray	UK	-3.005	59.326		ORK9	SUERC-51180	Bos/Bison	Bos taurus	bone	Radius	SUERC-51180	4158	35	4821 - 4621	4701	23.6	8.2	0.2	386	117	19.4	Fraser et al. 2017	Fraser et al. 2017	Palaeozoic	sedimentary	Bedrock	21.6337	NA	yes	797.349	over 50km	509.685	592.416	no PF today, PF at LGM	5.74083	1073.3	See Fraser et al. 2017				Fraser et al. 2017
Links of Noltland, Westray	UK	-3.005	59.326	F8442	ORK7	SUERC-51176	Bos/Bison	Bos taurus	tooth	Mandibular M1 tooth	SUERC-51176	3970	35	4517 - 4409	4440	27.5	9.9	0.2	432	136	19.6	Fraser et al. 2017	Fraser et al. 2017	Palaeozoic	sedimentary	Bedrock	21.6337	NA	yes	797.349	over 50km	509.685	592.416	no PF today, PF at LGM	5.67557	1220.82	See Fraser et al. 2017				Fraser et al. 2017
Links of Noltland, Westray	UK	-3.005	59.326	F4460	ORK5	SUERC-51174	Bos/Bison	Bos taurus	tooth	Maxillary M2 tooth	SUERC-51174	4299	35	4951 - 4833	4859	27.6	9.8	0.2	451	139	19.9	Fraser et al. 2017	Fraser et al. 2017	Palaeozoic	sedimentary	Bedrock	21.6337	NA	yes	797.349	over 50km	509.685	592.416	no PF today, PF at LGM	5.74083	959.424	See Fraser et al. 2017				Fraser et al. 2017
Links of Noltland, Westray	UK	-3.005	59.326		ORK8	SUERC-51182	Bos/Bison	Bos taurus	bone	Radius	SUERC-51182	4039	35	4570 - 4426	4499	39.4	14.1	0.2	454	141	20.8	Fraser et al. 2017	Fraser et al. 2017	Palaeozoic	sedimentary	Bedrock	21.6337	NA	yes	797.349	over 50km	509.685	592.416	no PF today, PF at LGM	5.67557	959.424	See Fraser et al. 2017				Fraser et al. 2017
Los Avellanos II	Spain	-4.18	43.35	Surface	AVE02	SUC363	Bos/Bison	Bos tarus	bone	Femur	OxA-38410	1128	18	1059 - 977	1015	42.2	15.6	0.24	473	150	14.8	González-Rabanal et al. 2020	González-Rabanal et al. 2020	Mesozoic	sedimentary	Bedrock	2.78994	NA	no	14.5547	within 10-50km	410.381	857.913	no PF today, no PF at LGM	10.7025	959.424	See González-Rabanal et al. 2020				González-Rabanal et al. 2020
Lugovoskoe	Russia	60.95	68.53		OxA-12031		Mammuthus	Mammuthus primigenius	tooth	tooth	OxA-12031	13205	60	15955 - 15755	15853			0.25	483.392	144.33	-1.5112	Barnes et al. 2007	This study	Cenozoic	sedimentary	Marine	150.047	741	no	297.448	over 50km	0	0	PF today, PF at LGM	-20.0247	959.424	OX AF	yes	yes	Pre-extracted collagen from ORAU
Lugovoskoe	Russia	60.95	68.53		OxA-12029		Mammuthus	Mammuthus primigenius	bone	bone	OxA-12029	13450	50	16296 - 16121	16205			0.23	489.901	152.472	2.60967	Barnes et al. 2007	This study	Cenozoic	sedimentary	Marine	150.047	741	no	297.448	over 50km	0	0	PF today, PF at LGM	-20.0247	959.424	OX AF	yes	yes	Pre-extracted collagen from ORAU
Lugovoskoe	Russia	60.95	68.53		OxA-12030		Mammuthus	Mammuthus primigenius	bone	bone	OxA-12030	13455	60	16311 - 16114	16210			0.2	526	158	2.6	Barnes et al. 2007	This study	Cenozoic	sedimentary	Marine	150.047	741	no	297.448	over 50km	0	0	PF today, PF at LGM	-20.0247	959.424	OX AF	yes	yes	Pre-extracted collagen from ORAU
Lynx Cave	UK	-3.21	53.17	2015.11H/126 layer c/d	UPN-808		Rangifer	Rangifer tarandus	bone	humerus	OxA-7993	11145	45	13156 - 13000	13079	40.5	14	0.2	606	180	13.7	Blore 2012	Stevens et al. 2021	Mesozoic	sedimentary	Bedrock	25.3314	335	yes	270.253	over 50km	69.1756	1002.15	no PF today, PF at LGM	6.03595	959.424	UCL (AG)	no	no	Reade et al. 2021	Reade et al. 2021	13.7
Lynx Cave	UK	-3.21	53.17	940 Layer D	UPN-906	OxA-16854	Rangifer	Rangifer tarandus	bone	humerus	OxA-16854	11700	90	13738 - 13460	13561	42.97	15.3	0.18	654	199	13.8	Blore 2012	Stevens et al. 2021	Mesozoic	sedimentary	Bedrock	25.3314	326	yes	270.253	over 50km	69.1756	1002.15	no PF today, PF at LGM	5.37866	959.424	UCL (AG)	no	yes	Stevens et al. 2021	Stevens et al. 2021
Lynx Cave	UK	-3.21	53.17	83.98H/13/B Layer C/D 620	UPN-829		Bos/Bison	Bos primigenius	bone	left femur	OxA-12884	11245	65	13224 - 13095	13150	44.9	15.6	0.2	709	211	7.4	Currant & Jacobi, 2011	Stevens et al. 2021	Mesozoic	sedimentary	Bedrock	25.3314	335	yes	270.253	over 50km	69.1756	1002.15	no PF today, PF at LGM	6.03595	959.424	UCL (AG)	no	yes	Stevens et al. 2021	Stevens et al. 2021	7.9
Lynx Cave	UK	-3.21	53.17	2015.11H/106.5 622, articulates with tibia	UPN-827		Cervus elaphus	Cervus elaphus	bone	astragalus	OxA-19206	11640	45	13580 - 13458	13499	43.9	15.3	0.2	760	227	8.1	Jacobi & Higham 2011	Stevens et al. 2021	Mesozoic	sedimentary	Bedrock	25.3314	335	yes	270.253	over 50km	69.1756	1002.15	no PF today, PF at LGM	6.03595	959.424	UCL (AG)	no	yes	Stevens et al. 2021	Stevens et al. 2021	5.8
Lyuban, Novgorod Region	Russia	31.1	59.1		OxA-17152		Coelodonta	Coelodonta antiquitatis	bone	mandible	OxA-17152	28390	150	32877 - 32175	32529			0.2	556.98	172.822	-14.286	Stuart & Lister 2012	This study	Palaeozoic	sedimentary	Glacial	247.244	NA	yes	355.511	over 50km	188.736	904.626	no PF today, PF at LGM	-5.01278	959.424	OX AF	yes	yes	Pre-extracted collagen from ORAU	Rey-Iglesia et al 2021
Magadan	Russia	148.16	62.77		OxA-17087		Coelodonta	Coelodonta antiquitatis	tooth	tooth/aDNA	OxA-17087	26160	110	30713 - 30175	30391			0.18	631.059	191.868	-2.90745	Stuart & Lister 2012	This study	Mesozoic	sedimentary	Glacial	380.664	3061	no	214.749	over 50km	0	0	PF today, PF at LGM	-21.0608	127.06	OX AF	yes	yes	Pre-extracted collagen from ORAU	Rey-Iglesia et al 2021
Magheramorne, Larne Lough	UK	-5.77	54.82		OxA-11684		Megaloceros	Megaloceros giganteus	bone	left metatarsal	OxA-11684	11730	70	13738 - 13495	13586	44.9306	16.3343	0.18	684.599	213.328	11.0751	Lister and Stuart, 2019	This study	Mesozoic	sedimentary	Bedrock	6.1296	128	yes	487.659	over 50km	105.99	979.474	no PF today, PF at LGM	6.18563	127.06	OX AF	yes	yes	Pre-extracted collagen from ORAU	Reade et al. 2023
Mainz-Linsenberg	Germany	8.25	49.99	Sample 3. Linsenberg 2.	UPN-564	n/a	Coelodonta	Coelodonta antiquitatis	bone	metacarpus	OxA-X-2255-48	17460	140	21300 - 20908	21107	43.5732	14.9395	0.15797	735.554	216.164	-6.84781	Higham et al. 2011	This study	Cenozoic	sedimentary	Aeolian	624.316	437	no	0	within 10km	0	354.133	no PF today, PF at LGM	2.96188	731.483	UCL (AG)	no	?	Reade et al. 2023	Reade et al. 2023	2.9
Maloarkhangelsk	Russia	36.783	52.65	NHMG-02	OxA-19488		Megaloceros	Megaloceros giganteus	bone	bone	OxA-19488	6832	33	7685 - 7618	7659			0.19	631.192	189.247	3.255	Lister and Stuart, 2019	This study	Mesozoic	sedimentary	Aeolian	605.521	NA	no	0	within 10km	0	1097.9	no PF today, PF at LGM	4.82935	731.483	Ox AF	yes	yes	Pre-extracted collagen from ORAU
Maloarkhangelsk	Russia	36.783	52.65	NHMG-01	OxA-19487		Megaloceros	Megaloceros giganteus	bone	bone	OxA-19487	6829	33	7683 - 7618	7656			0.2	585.285	172.18	3.553	Lister and Stuart, 2019	This study	Mesozoic	sedimentary	Aeolian	605.521	NA	no	0	within 10km	0	1097.9	no PF today, PF at LGM	4.82935	731.483	Ox AF	yes	yes	Pre-extracted collagen from ORAU
Mama River, near Lake Baikal	Russia	112.92	58.3		OxA-11842		Mammuthus	Mammuthus primigenius	tooth	ivory	OxA-11842	17740	90	21745 - 21381	21551			0.15	774.815	240.788	3.62563	Palkopoulou et al. 2013	This study	Proterozoic	sedimentary	Colluvial	1567.64	2426	no	141.073	over 50km	0	0	PF today, PF at LGM	-15.4641	731.483	OX AF	yes	yes	Pre-extracted collagen from ORAU
Maszycka	Poland	19.83	50.18	I-193 a-y d	UPN-738		Equus	Equus sp.	bone	tibia	OxA-V-3079-27C	12818	37	15368 - 15206	15296	44.5307	15.8314	0.138702	856.14	260.891	-11.915	Reade et al. 2023	This study	Mesozoic	sedimentary	Aeolian	466.997	602	no	0	within 10km	0	585.843	no PF today, PF at LGM	2.89943	731.483	UCL (AG*)	no	yes	Reade et al. 2023	Reade et al. 2023	3.97409
Maszycka	Poland	19.83	50.18	I-193 a-y e	UPN-740		Equus	Equus sp.	tooth	upper cheek tooth (P3-M2)	OxA-V-3079-28C	13290	45	16053 - 15872	15968	42.5831	15.0504	0.146036	777.581	235.564	-10.6464	Reade et al. 2023	This study	Mesozoic	sedimentary	Aeolian	466.997	495	no	0	within 10km	0	585.843	no PF today, PF at LGM	1.10502	731.483	UCL (AG*)	no	yes	Reade et al. 2023	Reade et al. 2023	13.5708
Maszycka	Poland	19.83	50.18	I-193 a-y v(?)	UPN-734		Equus	Equus sp.	bone	2nd phalange	OxA-V-3079-26C	13890	40	17000 - 16819	16895	36.3508	13.1893	0.1534	631.913	196.525	-5.64173	Reade et al. 2023	This study	Mesozoic	sedimentary	Aeolian	778.106	426	no	0	within 10km	0	585.843	no PF today, PF at LGM	1.63742	731.483	UCL (AG)	no	yes	Reade et al. 2023	Reade et al. 2023	6.74247
Maszycka	Poland	19.83	50.18	I-207 a-z a	UPN-741		Rangifer	Rangifer tarandus	bone	humerus	OxA-V-3079-29C	13160	40	15859 - 15704	15787	32.2059	11.6083	0.181287	473.736	146.36	-4.56254	Reade et al. 2023	This study	Mesozoic	sedimentary	Aeolian	466.997	495	no	0	within 10km	0	585.843	no PF today, PF at LGM	1.10502	1880.49	UCL (AG)	no	yes	Reade et al. 2023	Reade et al. 2023	5.96026
Merlemont/Warluis	France	2.141	49.388	E96 NE 75	WRL-11		Sus	Sus scrofa	bone	Humerus	GrA-23550	8830	60	10120 - 9747	9900	42.1	14.8	0.19	596	180	-0.8	Coutard et al. 2010	Drucker et al. 2020	Cenozoic	sedimentary	Bedrock	122.64	1342	no	4.11216	within 10km	0	510.605	no PF today, PF at LGM	10.2231	452.65	See Drucker et al. 2020				Drucker et al. 2020
Merlemont/Warluis	France	2.141	49.388	ZA 66 SE 1948	WRL-12		Sus	Sus scrofa	bone	Femur	GrA-23542	9090	70	10369 - 10187	10257	42.7	15.1	0.19	594	180	4.3	Coutard et al. 2010	Drucker et al. 2020	Cenozoic	sedimentary	Bedrock	122.64	1342	no	4.11216	within 10km	0	510.605	no PF today, PF at LGM	10.2231	1326.48	See Drucker et al. 2020				Drucker et al. 2020
Merlemont/Warluis	France	2.141	49.388		WRL-16		Sus	Sus scrofa	bone	Humerus	ETH-64389	9500	40	11064 - 10686	10769	40.4	14.4	0.18	609	186	-1.5	Drucker et al. 2020	Drucker et al. 2020	Cenozoic	sedimentary	Bedrock	122.64	1077	no	4.11216	within 10km	0	510.605	no PF today, PF at LGM	9.21831	879.599	See Drucker et al. 2020				Drucker et al. 2020
Mezhyrich	Ukraine	31.43	49.63	MzH07Â Fosse 6 (C2) Layer Z Kv23v N9	MZHOS07-09	MZHOS07-09	Mammuthus	Mammuthus primigenius	bone	humerus	GrA-38810	14750	50	18188 - 18016	18088	41.1	14.4	0.15	740	223	-1.9	Haesaerts et al. 2015	Drucker et al. 2018	Cenozoic	sedimentary	Glacial	508.904	610	no	5.26885	within 10km	0	1063.81	no PF today, PF at LGM	-0.0664872	1383.88	See Drucker et al. 2018				Drucker et al. 2014
Miesenhiem	Germany	7.41	50.4		UPN-529		Alces	Alces alces	bone	rib	OxA-X-2461-6	11100	45	13094 - 12970	13018	43.8763	15.2774	0.235979	495.822	147.978	-4.35109	Fiedel et al. 2013	This study	Cenozoic	igneous	Bedrock	506.562	888	no	2.08344	within 10km	0	417.197	no PF today, PF at LGM	6.55053	1383.88	Ox AF*	yes	yes	Pre-extracted collagen from ORAU	Reade et al. 2023
Mollendruz/Abri Freymond	Switzerland	6.46	46.69		OxA-9460 (Lyon-1135)		Rangifer	Rangifer tarandus	bone	left scaphoid	OxA-9460 (Lyon-1135)	12780	80	15366 - 15114	15252	36.9	14.6	0.15	639	217	-6.5	Bridault et al. 2000	Drucker et al. 2012	Mesozoic	sedimentary	Glacial	297.595	1172	yes	49.5213	within 10-50km	13.1926	71.665	no PF today, PF at LGM	1.69146	1383.88	See Drucker et al. 2012				Drucker et al., 2009
Molodo R., the first terrace	Russia	123	69.2		OxA-18603		Coelodonta	Coelodonta antiquitatis	tooth	upper tooth/aDNA	OxA-18603	12395	50	14818 - 14306	14496			0.16	716.79	220.688	0.616489	Stuart & Lister 2012	This study	Mesozoic	sedimentary	Alluvial	745.428	1946	no	123.245	over 50km	0	0	PF today, PF at LGM	-19.9639	1383.88	Ox AF	yes	yes	Pre-extracted collagen from ORAU	Rey-Iglesia et al 2021
Monruz	Switzerland	6.96	47	Area 1 O49 (784) sample number/square is uncertain	UPN-195		Equus	Equus sp.	bone	metatarsal	OxA-V-3072-19C	12825	80	15456 - 15186	15320	38.99	13.5	0.21	500	149	-14.3	Reade et al. 2023	Reade et al. 2020b	Mesozoic	sedimentary	Bedrock	311.869	1133	yes	9.96723	within 10km	4.04705	74.2666	no PF today, PF at LGM	3.24635	128.785	UCL (AF)	yes	yes	Reade et al., 2020b	Reade et al., 2020b	1.9
Monruz	Switzerland	6.96	47	Area 1 K48 (102), L48 (182), groupe 37	UPN-187		Rangifer	Rangifer tarandus	bone	right metatarsal	OxA-V-3058-18C	12666	32	15162 - 15030	15099	44.45	15.4	0.24	490	146	-11.2	Reade et al. 2023	Reade et al. 2020b	Mesozoic	sedimentary	Bedrock	311.869	1133	yes	9.96723	within 10km	4.04705	74.2666	no PF today, PF at LGM	3.24635	748.853	UCL (AF)	yes	yes	Reade et al., 2020b	Reade et al., 2020b	2
Mother Grundy's Parlour	UK	-1.2	53.26	M41955	UPN-312	TMG7	Equus	Equus ferus	tooth	Left M1/M2	OxA-19506	12155	50	14117 - 13887	14059	43.1312	15.3014	0.14	814.466	247.666	-2.26756	This study	This study	Palaeozoic	sedimentary	Bedrock	110.627	374	no	159.543	over 50km	0	918.725	no PF today, PF at LGM	5.57432	748.853	Ox AF	yes	yes	Pre-extracted collagen from ORAU	Reade et al. 2023
Mother Grundy's Parlour	UK	-1.2	53.26	Enamel sample code TMG1, MGP1 (LK29) M82672	UPN-309	TMG1	Equus	Equus ferus	tooth	Left P2	OxA-19505	12545	50	15039 - 14615	14896	43.0536	15.4378	0.16	710.815	218.468	-1.79764	Jacobi & Higham 2011	This study	Palaeozoic	sedimentary	Bedrock	110.627	259	no	159.543	over 50km	0	918.725	no PF today, PF at LGM	3.32064	560.568	Ox AF	yes	yes	Pre-extracted collagen from ORAU	Reade et al. 2023
Nadymskoe, Urals	Russia	66.08	66.05		OxA-10932		Mammuthus	Mammuthus primigenius	bone	bone	OxA-10932	45500	1000	49002 - 46635	47972			0.18	686.257	209.367	2.52741	Lister & Stuart in prep	This study	Mesozoic	sedimentary	Glacial	342.963	NA	no	344.113	over 50km	0	0	PF today, PF at LGM	-12.8994	1107.52	OX AF	yes	yes	Pre-extracted collagen from ORAU	no
Nanna's Cave	UK	-4.68	51.64	91.9H/112	UPN-752		Rangifer	Rangifer tarandus	bone	phalange	OxA-V-3079-18C	26750	150	31108 - 30914	31001	45.3638	15.5909	0.156482	773.061	227.735	13.1316	Reade et al. 2023	This study	Palaeozoic	sedimentary	Bedrock	13.6043	307	no	134.959	over 50km	2.48144	1051.35	no PF today, PF at LGM	0.520995	1107.52	UCL (AG)	no	yes	Reade et al. 2023	Reade et al. 2023	3.6
Nanna's Cave	UK	-4.68	51.64	63.335/61.8	UPN-813		Bos/Bison	Bos/Bison	tooth	Tooth	OxA-V-3152-14C	2702	19	2845 - 2761	2796	44.9914	15.7696	0.201693	594.848	178.711	16.5307	This study	This study	Palaeozoic	sedimentary	Bedrock	1.65881	NA	no	134.959	over 50km	2.48144	1051.35	no PF today, PF at LGM	9.68211	731.483	UCL (AG)	no	yes	This study	no	10.4
Nanna's Cave	UK	-4.68	51.64	91.9H/211	UPN-751		Bos/Bison	Bos/Bison	bone	unknown	OxA-V-2794-35C	2710	30	2847 - 2765	2808	42.8882	15.2704	0.179599	636.8	194.343	17.9853	This study	This study	Palaeozoic	sedimentary	Bedrock	1.65881	NA	no	134.959	over 50km	2.48144	1051.35	no PF today, PF at LGM	9.68211	936.806	UCL (AF)	yes	yes	This study	no	3.1
Nanna's Cave	UK	-4.68	51.64	91.9H/201.1	UPN-753		Bos/Bison	Bos/Bison	bone	rib	OxA-V-2794-36C	1700	30	1687 - 1544	1587	44.1328	15.8478	0.172387	682.691	210.129	18.7394	This study	This study	Palaeozoic	sedimentary	Bedrock	1.65881	NA	no	134.959	over 50km	2.48144	1051.35	no PF today, PF at LGM	9.83855	861.246	UCL (AF)	yes	yes	This study	no	4.8
Nanna's Cave	UK	-4.68	51.64	63.335/61.9	UPN-810		Bos/Bison	Bos/Bison	tooth	Tooth	OxA-V-3152-13C	1259	18	1264 - 1208	1227	45.6122	15.6862	0.20764	585.784	172.674	19.1498	This study	This study	Palaeozoic	sedimentary	Bedrock	1.65881	NA	no	134.959	over 50km	2.48144	1051.35	no PF today, PF at LGM	9.85772	861.246	UCL (AG)	no	yes	This study	no	57.5
Nanna's Cave	UK	-4.68	51.64	63-335/61.4	UPN-754		Equus	Equus sp.	tooth	tooth LM3	OxA-V-3079-19C	2436	20	2669 - 2369	2464	44.8044	15.4718	0.162268	736.303	217.937	17.3873	This study	This study	Palaeozoic	sedimentary	Bedrock	1.65881	NA	no	134.959	over 50km	2.48144	1051.35	no PF today, PF at LGM	9.83855	861.246	UCL (AG)	no	yes	This study	no	2.4
Nanna's Cave	UK	-4.68	51.64	63.335/61.	UPN-814		Rangifer	Rangifer tarandus	tooth	Tooth	OxA-V-3152-15C	10251	29	11996 - 11839	11934	44.5432	15.6247	0.151194	785.623	236.21	15.8459	This study	This study	Palaeozoic	sedimentary	Bedrock	1.66059	484	no	134.959	over 50km	2.48144	1051.35	no PF today, PF at LGM	8.24716	1046.54	UCL (AG)	no	yes	This study	Reade et al. 2023	27.1
Neale's Cave, Paignton	UK	-3.58	50.42	m22093 layer3 area ix	UPN-866	UPN-866, OxA-20870, OxA-6670	Equus	Equus sp.	bone	3rd metacarpal	OxA-20870	10345	50	12447 - 12002	12189	41.1386	14.74	0.122978	892.051	273.962	9.6848	Reade et al. 2023	This study	Palaeozoic	sedimentary	Bedrock	4.99946	623	no	19.6805	within 10-50km	0	919.867	no PF today, PF at LGM	8.74742	1046.54	RLAHA (method 4)	no	yes	Stevens 2005	Reade et al. 2023	7.4
near Kilmarnock	UK	-4.42	55.58		OxA-10966		Mammuthus	Mammuthus primigenius	tooth	ivory	OxA-10966	33070	290	38199 - 37070	37688			0.2	606	179	10.5	Lister & Stuart in prep	This study	Palaeozoic	igneous	Glacial	12.9289	809	yes	485.109	over 50km	176.112	859.128	no PF today, PF at LGM	0.396597	1046.54	OX AF*	yes	yes	Pre-extracted collagen from ORAU	no
near Kilmarnock	UK	-4.42	55.58	L286	OxA-20051		Mammuthus	Mammuthus primigenius	tooth	ivory	OxA-20051	45850	750	49018 - 47144	48264			0.18	694.385	207.876	10.3445	Palkopoulou et al. 2013	This study	Palaeozoic	igneous	Glacial	12.9289	NA	yes	485.109	over 50km	176.112	859.128	no PF today, PF at LGM	3.10713	1014.19	OX AF	yes	yes	Pre-extracted collagen from ORAU
near Tartu	Estonia	26.75	58.4		OxA-11181		Mammuthus	Mammuthus primigenius	tooth	ivory	OxA-11181	4091	36	4795 - 4522	4600			0.17	674.152	202.754	7.90885	Stuart et al. 2002	This study	Palaeozoic	sedimentary	Glacial	108.625	NA	yes	414.141	over 50km	366.718	898.386	no PF today, PF at LGM	4.72067	1014.19	OX AF*	yes	yes	Pre-extracted collagen from ORAU
New Siberian Islands	Russia	141.33	73.36		OxA-17050		Coelodonta	Coelodonta antiquitatis	tooth	molar	OxA-17050	13335	50	16146 - 15951	16041			0.19	600.033	181.587	4.20759	Stuart & Lister 2012	This study	Proterozoic	sedimentary	Aeolian	495.657	1828	no	0	within 10km	0	0.551922	PF today, PF at LGM	-25.6117	951.919	OX AF	yes	yes	Pre-extracted collagen from ORAU	Rey-Iglesia et al 2021
New Siberian Islands	Russia	141.33	73.36		OxA-17053		Coelodonta	Coelodonta antiquitatis	bone	mandible	OxA-17053	29320	150	34143 - 33740	33922			0.17	694.319	210.146	2.81134	Stuart & Lister 2012	This study	Proterozoic	sedimentary	Aeolian	204.688	NA	no	0	within 10km	0	0.551922	PF today, PF at LGM	-28.0495	1014.19	OX AF	yes	yes	Pre-extracted collagen from ORAU	Rey-Iglesia et al 2021
New Siberian Islands	Russia	141.33	73.36		OxA-11748		Mammuthus	Mammuthus primigenius	tooth	ivory	OxA-11748	36610	360	41841 - 41297	41558			0.25	488.47	143.483	5.54804	Barnes et al. 2007	This study	Proterozoic	sedimentary	Bedrock	3.84739	NA	no	78.8108	over 50km	0	0.551922	PF today, PF at LGM	-26.0586	1014.19	OX AF	yes	yes	Pre-extracted collagen from ORAU
Niederbieber II	Germany	7.47	50.47	Sample 15: 71/77 -3 (FlÃ¤che II)	UPN-520		Alces	Alces alces	bone	Bone	OxA-V-2762-45C	10830	50	12821 - 12732	12763	29.0224	9.90251	0.131258	589.623	172.441	1.18155	Reade et al. 2023	This study	Cenozoic	igneous	Bedrock	503.171	880	no	5.00442	within 10km	0	423.351	no PF today, PF at LGM	6.55053	951.919	UCL (AF, no NaOH step)	yes	yes	Reade et al. 2023	Reade et al. 2023	2.2
Niederbieber II	Germany	7.47	50.47	Sample 14: 34/37 -8 (FlÃ¤che I)	UPN-519		Cervus elaphus	Cervus elaphus	bone	Bone	OxA-V-2776-20C	11250	50	13171 - 13104	13146	35.0612	12.4255	0.154413	605.495	183.929	-0.168057	Reade et al. 2023	This study	Cenozoic	igneous	Bedrock	503.171	880	no	5.00442	within 10km	0	423.351	no PF today, PF at LGM	6.55053	951.919	UCL (AF, no NaOH step)	yes	yes	Reade et al. 2023	Reade et al. 2023	1.7
Niederbieber II	Germany	7.47	50.47	Sample 19: 54/18 -6 (FlÃ¤che IV)	UPN-521		Cervus elaphus	Cervus elaphus	bone	Bone, shaft fragment	OxA-V-2776-21C	11170	50	13161 - 13075	13101	35.252	12.3295	0.140747	667.904	200.229	3.22357	Reade et al. 2023	This study	Cenozoic	igneous	Bedrock	503.171	880	no	5.00442	within 10km	0	423.351	no PF today, PF at LGM	6.55053	951.919	UCL (AF, no NaOH step)	yes	yes	Reade et al. 2023	Reade et al. 2023	2
Niederbieber II	Germany	7.47	50.47		UPN-533	n/a	Equus	Equus sp.	bone	astragalus	OxA-1135	11130	130	13161 - 12904	13025	15.4352	2.11077	0.139395	841.715	253.098	2.07141	Street et al. 1994	This study	Cenozoic	igneous	Bedrock	503.171	880	no	5.00442	within 10km	0	423.351	no PF today, PF at LGM	6.55053	951.919	UCL (AG)	no	no	Reade et al. 2023	Reade et al. 2023	3.6
Nizhnie Gari, Urals	Russia	56.57	58.17		OxA-11066		Coelodonta	Coelodonta antiquitatis	bone	cranium	OxA-11066	36050	400	41455 - 40757	41129			0.17	659.583	197.123	2.71963	Stuart & Lister 2012	This study	Palaeozoic	sedimentary	Aeolian	1125.54	NA	no	0	within 10km	0	407.94	no PF today, PF at LGM	-5.12166	951.919	OX AF	yes	yes	Pre-extracted collagen from ORAU	Rey-Iglesia et al 2021
Nizhnyaya Tavda	Russia	66.2	57.68		OxA-11101		Coelodonta	Coelodonta antiquitatis	bone	mandible	OxA-11101	47200	1800	52380 - 47890	50399			0.15	665.813	201.865	-5.38081	Stuart & Lister 2012	This study	Cenozoic	sedimentary	Alluvial	1232.77	NA	no	10.553	within 10-50km	0	537.04	no PF today, PF at LGM	-6.58806	951.919	OX AF	yes	yes	Pre-extracted collagen from ORAU	Rey-Iglesia et al 2021
NW Mongolia, Upper Yenisei Basin	Mongolia	90	52		OxA-21003		Mammuthus	Mammuthus primigenius	tooth	tooth	OxA-21003	33120	340	38381 - 37105	37826			0.17	701.84	220.509	4.3427	Palkopoulou et al. 2013	This study	unknown	igneous	Glacial	1014.9	3595	no	104.044	over 50km	0	4.70354	no PF today, PF at LGM	-13.0446	951.919	Ox AF	yes	yes	Pre-extracted collagen from ORAU
Oberlarg/Mannlefelsen I	France	7.24	47.46		OB-5		Cervus elaphus	Cervus elaphus	bone	bone	GrA-35594	9365	45	10655 - 10510	10583	42.8	15.9	0.2	601	191	5.8	Drucker et al. 2011	Drucker et al. 2011	Mesozoic	sedimentary	Bedrock	354.01	1236	no	2.77362	within 10km	0	115.962	no PF today, PF at LGM	6.79122	951.919	See Drucker et al. 2011				Drucker et al 2011a
Oberlarg/Mannlefelsen I	France	7.24	47.46		OB-15		Cervus elaphus	Cervus elaphus	bone	bone	GrA-35604	6600	45	7561 - 7432	7492	42.5	14.9	0.2	617	186	10	Drucker et al. 2011	Drucker et al. 2011	Mesozoic	sedimentary	Bedrock	354.01	NA	no	2.77362	within 10km	0	115.962	no PF today, PF at LGM	8.32275	647.032	See Drucker et al. 2011				Drucker et al 2011a
Obukhov Town	Ukraine	30.6299	50.1099		OxA-11974		Mammuthus	Mammuthus primigenius	bone	bone	OxA-11974	13945	50	17051 - 16904	16968			0.16	755.235	227.132	-5.78955	Barnes et al. 2007	This study	Cenozoic	sedimentary	Glacial	574.112	611	no	32.1796	within 10-50km	0	1141.82	no PF today, PF at LGM	0.917202	659.24	OX AF	yes	yes	Pre-extracted collagen from ORAU
Ostorf-Tannenwerder island cemetery site, Mecklenburg Lake District	Germany	11.42	53.61		46920*OI		Capreolus	Roe deer	tooth	Dentin	KIA-46920	4594	31	5440 - 5293	5316	49.1	17.2	0.2	552	166	0	Fernandes et al. 2015	Fernandes et al. 2015	Cenozoic	sedimentary	Glacial	29.6436	NA	yes	62.1048	over 50km	1.42403	719.666	no PF today, PF at LGM	8.11332	659.24	See Fernandes et al. 2015				Fernandes et al. 2015
Ostorf-Tannenwerder island cemetery site, Mecklenburg Lake District	Germany	11.42	53.61		46907*OI		Cervid	Deer	tooth	Dentin	KIA-46907	4504	24	5288 - 5054	5159	48.8	17.1	0.2	573	172	7.2	Fernandes et al. 2015	Fernandes et al. 2015	Cenozoic	sedimentary	Glacial	29.6436	NA	yes	62.1048	over 50km	1.42403	719.666	no PF today, PF at LGM	8.11332	659.24	See Fernandes et al. 2015				Fernandes et al. 2015
Ostorf-Tannenwerder island cemetery site, Mecklenburg Lake District	Germany	11.42	53.61		46914*OI		Sus	Wild boar	tooth	Dentin	KIA-46914	4470	37	5279 - 4986	5144	51.5	18.2	0.2	605	183	8.7	Fernandes et al. 2015	Fernandes et al. 2015	Cenozoic	sedimentary	Glacial	29.6436	NA	yes	62.1048	over 50km	1.42403	719.666	no PF today, PF at LGM	8.11332	991.678	See Fernandes et al. 2015				Fernandes et al. 2015
Outlook Cave	UK	-2.68	51.24	ebbor juvenille	UPN-893	A/OLC/B/7	Rangifer	Rangifer tarandus	bone	not given	OxA-V-3152-16C	9945	29	11395 - 11269	11337	38.8485	13.9134	0.1488	696.211	213.723	2.47599	This study	This study	Palaeozoic	sedimentary	Bedrock	68.5261	1032	no	87.8807	over 50km	0	909.336	no PF today, PF at LGM	7.86607	991.678	RLAHA (method 1)	yes	yes	Stevens 2005	Reade et al. 2023
Pelvozh, Urals	Russia	66.38	66.23		OxA-10912		Mammuthus	Mammuthus primigenius	bone	bone	OxA-10912	16270	80	19815 - 19524	19653			0.23	523.218	160.699	-0.568563	Lister & Stuart in prep	This study	Mesozoic	sedimentary	Alluvial	422.384	511	no	321.174	over 50km	0	0	PF today, PF at LGM	-18.5483	991.678	OX AF	yes	yes	Pre-extracted collagen from ORAU	no
Pershinskaya 1 Cave	Russia	61.27	57.45		OxA-10928		Coelodonta	Coelodonta antiquitatis	bone	skull frag./aDNA	OxA-10928	13575	65	16497 - 16283	16388			0.14	819.63	248.427	0.416752	Rey-Iglesia et al. 2021	This study	Palaeozoic	sedimentary	Aeolian	1385.02	1275	no	0	within 10km	0	442.334	no PF today, PF at LGM	-6.51616	991.678	OX AF	yes	yes	Pre-extracted collagen from ORAU	Rey-Iglesia et al 2021
Pershinskaya 1 Cave	Russia	61.27	57.27		OxA-20263		Coelodonta	Coelodonta antiquitatis	bone	radius shaft	OxA-20263	13165	55	15887 - 15698	15796			0.16	730.472	225.154	0.162457	Stuart & Lister 2012	This study	Palaeozoic	igneous	Lacustrine	1405.07	1287	no	12.0937	within 10-50km	0	462.183	no PF today, PF at LGM	-6.51616	991.678	Ox AF	yes	yes	Pre-extracted collagen from ORAU	Rey-Iglesia et al 2021
Picken's Hole	UK	-2.88	51.29		OxA-10804		Coelodonta	Coelodonta antiquitatis	bone	shaft of left femur	OxA-10804	40200	700	43990 - 42910	43506	44.3407	15.72	0.15	814.188	247.415	12.4575	Jacobi et al. 2009	This study	Mesozoic	sedimentary	Bedrock	69.4083	NA	no	85.9431	over 50km	0	924.085	no PF today, PF at LGM	4.59259	560.568	OX AF*	yes	yes	Pre-extracted collagen from ORAU	Reade et al. 2023
Pin Hole	UK	-1.19	53.26		OxA-13881		Coelodonta	Coelodonta antiquitatis	tooth	Rp3	OxA-13881	45000	750	48105 - 46455	47350	45.4583	16.2619	0.13	898.48	275.499	4.86101	Jacobi et al. 2009	This study	Palaeozoic	sedimentary	Bedrock	110.792	NA	no	158.979	over 50km	0	918.375	no PF today, PF at LGM	4.27113	245.131	OX AF	yes	yes	Pre-extracted collagen from ORAU	Reade et al. 2023
Pin Hole	UK	-1.19	53.26		OxA-13592		Coelodonta	Coelodonta antiquitatis	tooth	Rp4	OxA-13592	43350	650	46285 - 45064	45787	44.7323	16.6807	0.14	882.381	282.035	12.8929	Jacobi et al. 2009	This study	Palaeozoic	sedimentary	Bedrock	110.303	NA	no	158.979	over 50km	0	918.375	no PF today, PF at LGM	3.88095	961.201	OX AF	yes	yes	Pre-extracted collagen from ORAU	Reade et al. 2023
Pin Hole	UK	-1.19	53.26		OxA-14719		Coelodonta	Coelodonta antiquitatis	bone	ulna	OxA-14719	49000	1300	54687 - 50580	52252			0.14	838.648	266.547	5.07585	Jacobi et al. 2009	This study	Palaeozoic	sedimentary	Bedrock	110.303	NA	no	158.979	over 50km	0	918.375	no PF today, PF at LGM	4.19654	834.798	OX AF	yes	yes	Pre-extracted collagen from ORAU	Jacobi et al. 2009
Pixie's Hole	UK	-3.6	50.6	PxHT5-37 (M100142) T5	UPN-018	n/a	Bos/Bison	Auroch? ID uncertain	bone	Large fragment (scapula?)	OxA-V-3149-8C	12417	34	14823 - 14330	14524	45.1679	15.4039	0.15	819.1	239.438	0.113468	Reade et al. 2023	This study	Palaeozoic	sedimentary	Bedrock	52.8143	471	no	3.78252	within 10km	0	929.976	no PF today, PF at LGM	5.17667	209.947	UCL (AG)	no	yes	Reade et al. 2023	Reade et al. 2023	15.7231
Pixie's Hole	UK	-3.6	50.6	P4-39	UPN-365	A/PIX/B/2, OxA-5794	Bos/Bison	Bos sp.	bone	scapula	OxA-V-3083-8C	12335	40	14793 - 14166	14325	31.2369	10.9528	0.166379	500.654	150.469	3.51819	Reade et al. 2023	This study	Palaeozoic	sedimentary	Bedrock	52.8143	598	no	3.78252	within 10km	0	929.976	no PF today, PF at LGM	6.14757	748.853	UCL (AF)	yes	yes	Reade et al. 2023	Reade et al. 2023	5.8
Pixie's Hole	UK	-3.6	50.6	PxH T4-2	UPN-364	A/PIX/B/3, OxA-5795	Bos/Bison	Bos sp.	bone	metacarpal	OxA-V-3076-7C	12320	35	14776 - 14159	14270	40.6629	14.8521	0.196264	552.493	172.969	5.24114	Reade et al. 2023	This study	Palaeozoic	sedimentary	Bedrock	52.8143	598	no	3.78252	within 10km	0	929.976	no PF today, PF at LGM	6.14757	1402.15	UCL (AF)	no	yes	Reade et al. 2023	Reade et al. 2023	7.3
Pixie's Hole	UK	-3.6	50.6	PxHP4-78 (M100130) P4	UPN-008	n/a	Cervid	Cervid	bone	Metatarsal	OxA-V-3148-37C	11171	32	13153 - 13085	13104	43.9368	14.7464	0.13	887.937	255.442	11.9334	Reade et al. 2023	This study	Palaeozoic	sedimentary	Bedrock	25.0249	613	no	3.78252	within 10km	0	929.976	no PF today, PF at LGM	6.78523	1402.15	UCL (AG)	no	yes	Reade et al. 2023	Reade et al. 2023	10.0937
Pixie's Hole	UK	-3.6	50.6	PXH 45-16	UPN-366	A/PIX/B/4, OxA-5796	Cervus elaphus	Cervus elaphus	bone	pelvis	OxA-V-3076-8C	11870	35	13789 - 13613	13701	40.349	14.7053	0.192025	560.33	175.04	6.60182	Reade et al. 2023	This study	Palaeozoic	sedimentary	Bedrock	25.0249	598	no	3.78252	within 10km	0	929.976	no PF today, PF at LGM	6.14757	1402.15	UCL (AF)	yes	yes	Reade et al. 2023	Reade et al. 2023	11.0436
Pixie's Hole	UK	-3.6	50.6	T4 PxHT4-60 (M100141)	UPN-016	UPN-016	Equus	Equus sp.	tooth	Premolar	OxA-V-3149-7C	42300	900	45781 - 44385	45078	43.9693	15.5747	0.13	898.864	272.908	0.247356	Reade et al. 2023	This study	Palaeozoic	sedimentary	Bedrock	15.9299	NA	no	3.78252	within 10km	0	929.976	no PF today, PF at LGM	5.10162	748.853	UCL (AG)	no	yes	Reade et al. 2023	Reade et al. 2023	11.026
Pixie's Hole	UK	-3.6	50.6	P4 PxHP4-28 (M100133)	UPN-009	UPN-009	Equus	Equus sp.	tooth	P2/M3	OxA-V-3148-38C	12502	36	14956 - 14573	14747	38.8381	14.0405	0.16	638.145	197.741	0.301075	Reade et al. 2023	This study	Palaeozoic	sedimentary	Bedrock	52.8143	471	no	3.78252	within 10km	0	929.976	no PF today, PF at LGM	5.17667	649.081	UCL (AG)	no	yes	Reade et al. 2023	Reade et al. 2023	3.21145
Podkamennaya, Tunguska River	Russia	90.1	61.6		OxA-17088		Coelodonta	Coelodonta antiquitatis	bone	mandible	OxA-17088	42950	550	45871 - 44964	45436			0.18	650.206	196.405	1.63739	Stuart & Lister 2012	This study	Mesozoic	sedimentary	Bedrock	1204.68	NA	no	326.583	over 50km	0	269.25	no PF today, PF at LGM	-10.7898	936.806	OX AF	yes	yes	Pre-extracted collagen from ORAU	Rey-Iglesia et al 2021
Pogon Palaeolithic Site	Ukraine	25.4974	49.1672		OxA-11746		Mammuthus	Mammuthus primigenius	bone	bone	OxA-11746	23560	40	27791 - 27701	27747			0.16	785.632	237.224	1.56797	Barnes et al. 2007	This study	Mesozoic	sedimentary	Aeolian	615.633	1062	no	0	within 10km	0	928.058	no PF today, PF at LGM	2.46466	1149.9	OX AF	yes	yes	Pre-extracted collagen from ORAU
Potter's Cave	UK	-4.68	51.64	91.7H/856	UPN-760		Equus	Equus sp.	bone	Pelvis	OxA-V-3138-18C	10817	27	12758 - 12738	12749	36.6282	13.1139	0.114479	853.22	261.837	15.7812	Reade et al. 2023	This study	Palaeozoic	sedimentary	Bedrock	1.66059	494	no	134.959	over 50km	2.48144	1051.35	no PF today, PF at LGM	7.36704	1149.9	UCL (AG)	no	yes	Reade et al. 2023	Reade et al. 2023	6
Potter's Cave	UK	-4.68	51.64	91.7H.398	UPN-767		Rangifer	Rangifer tarandus	bone	bone	OxA-V-3079-25C	30080	220	34683 - 34319	34521	44.3346	15.3325	0.169923	695.76	206.244	5.76056	Reade et al. 2023	This study	Palaeozoic	sedimentary	Bedrock	1.66059	1137.5	no	134.959	over 50km	2.48144	1051.35	no PF today, PF at LGM	1.98397	1149.9	UCL (AG)	no	yes	Reade et al. 2023	Reade et al. 2023	9.9
Potter's Cave	UK	-4.68	51.64	91.7H.389	UPN-765		Rangifer	Rangifer tarandus	bone	phalange	OxA-V-3138-24C	29640	150	34371 - 34075	34211	45.0706	15.4577	0.166563	721.58	212.124	7.22085	Reade et al. 2023	This study	Palaeozoic	sedimentary	Bedrock	1.66059	NA	no	134.959	over 50km	2.48144	1051.35	no PF today, PF at LGM	1.98397	1149.9	UCL (AG)	no	yes	Reade et al. 2023	Reade et al. 2023	9
Potter's Cave	UK	-4.68	51.64	91.7H/974	UPN-763		Rangifer	Rangifer tarandus	bone	bone	OxA-V-3138-20C	31490	190	36100 - 35636	35848	44.3925	15.464	0.15953	742.053	221.565	7.62556	Reade et al. 2023	This study	Palaeozoic	sedimentary	Bedrock	1.66059	1137.5	no	134.959	over 50km	2.48144	1051.35	no PF today, PF at LGM	1.96364	1149.9	UCL (AG)	no	yes	Reade et al. 2023	Reade et al. 2023	9.7
Potter's Cave	UK	-4.68	51.64	91.7H/870	UPN-762		Rangifer	Rangifer tarandus	bone	tibia	OxA-V-3149-17C	39150	600	43009 - 42410	42763	40.9745	14.4768	0.160873	679.201	205.688	10.2699	Reade et al. 2023	This study	Palaeozoic	sedimentary	Bedrock	1.65071	NA	no	134.959	over 50km	2.48144	1051.35	no PF today, PF at LGM	2.48234	1149.9	UCL (AG)	no	yes	Reade et al. 2023	Reade et al. 2023	8.4
Potter's Cave	UK	-4.68	51.64	91.7H.392	UPN-766		Rangifer	Rangifer tarandus	bone	bone	OxA-V-3138-25C	30000	160	34580 - 34325	34453	44.8089	15.33	0.169451	705.164	206.785	13.4056	Reade et al. 2023	This study	Palaeozoic	sedimentary	Bedrock	1.66059	NA	no	134.959	over 50km	2.48144	1051.35	no PF today, PF at LGM	1.98397	1149.9	UCL (AG)	no	yes	Reade et al. 2023	Reade et al. 2023	10.2
Potter's Cave	UK	-4.68	51.64	91.7H/976	UPN-764		Rangifer	Rangifer tarandus	bone	bone	OxA-V-3079-24C	29860	220	34539 - 34197	34363	44.4499	15.3152	0.162232	730.642	215.778	14.3819	Reade et al. 2023	This study	Palaeozoic	sedimentary	Bedrock	1.66059	NA	no	134.959	over 50km	2.48144	1051.35	no PF today, PF at LGM	1.98397	887.272	UCL (AG)	no	yes	Reade et al. 2023	Reade et al. 2023	7.3
Potter's Cave	UK	-4.68	51.64	91.7H.387	UPN-818		Rangifer	Rangifer tarandus	bone	bone	OxA-V-3138-26C	35650	340	41130 - 40509	40789	44.241	15.4534	0.16968	695.286	208.169	14.6565	Reade et al. 2023	This study	Palaeozoic	sedimentary	Bedrock	1.65071	NA	no	134.959	over 50km	2.48144	1051.35	no PF today, PF at LGM	1.83863	887.272	UCL (AG)	no	yes	Reade et al. 2023	Reade et al. 2023	2.5
Potter's Cave	UK	-4.68	51.64	91.7H/875	UPN-815		Rangifer	Rangifer tarandus	bone	phalange	OxA-V-3149-18C	40500	750	44187 - 43055	43676	42.8781	14.8437	0.156584	730.226	216.679	16.6106	Reade et al. 2023	This study	Palaeozoic	sedimentary	Bedrock	1.65071	NA	no	134.959	over 50km	2.48144	1051.35	no PF today, PF at LGM	4.02528	887.272	UCL (AG)	no	yes	Reade et al. 2023	Reade et al. 2023	5.2
Praz Rodet	Switzerland	6.1736	46.5667		OxA-12982		Mammuthus	Mammuthus primigenius	tooth	ivory	OxA-12982	13705	55	16686 - 16453	16579			0.16	694.219	208.75	-6.58123	Barnes et al. 2007	This study	Cenozoic	sedimentary	Bedrock	298.249	805	yes	75.3646	over 50km	7.78652	84.7497	no PF today, PF at LGM	0.875429	887.272	OX AF*	yes	yes	Pre-extracted collagen from ORAU
Presles	Belgium	4.58	50.38	Pro. 728	UPN-367	A/PS/B/1	Cervus elaphus	Cervus elaphus	bone	mandible w/ M1-M3	OxA-1344	10950	200	13070 - 12751	12907	43.9122	14.8986	0.174193	568.933	200.844	-2.09051	Otte & Miller 1999	This study	Palaeozoic	sedimentary	Bedrock	334.439	875	no	38.2603	within 10-50km	0	488.856	no PF today, PF at LGM	7.16513	887.272	UCL (AF)	yes	no	Reade et al. 2023	Reade et al. 2023	3.5
Prienai	Lithuania	25.83	54.86		OxA-12017		Coelodonta	Coelodonta antiquitatis	bone	maxilla frag.	OxA-12017	44950	650	48010 - 46540	47279	42.6292	15.1508	0.29	396.653	120.835	0.0433088	Stuart & Lister 2012	This study	Palaeozoic	sedimentary	Glacial	287.251	NA	yes	318.565	over 50km	5.02039	1155.51	no PF today, PF at LGM	2.54454	887.272	OX AF*	yes	yes	Pre-extracted collagen from ORAU	Reade et al. 2023
Pushkari IV (Bugorok)	Ukraine	25.4974	49.1672		OxA-17799		Mammuthus	Mammuthus primigenius	tooth	tooth	OxA-17799	14820	60	18235 - 18093	18156			0.14	807.219	243.102	-4.39036	Nadachowski et al 2018	This study	Mesozoic	sedimentary	Aeolian	649.767	560	no	0	within 10km	0	928.058	no PF today, PF at LGM	0.810949	887.272	OX AF*	yes	yes	Pre-extracted collagen from ORAU
R Chepetsa	Russia	50.03	58.33		OxA-18472		Mammuthus	Mammuthus primigenius	tooth	tooth	OxA-18472	39060	350	42811 - 42496	42662			0.24	493.891	147.146	-3.59615	Palkopoulou et al. 2013	This study	Palaeozoic	sedimentary	Alluvial	912.477	NA	no	6.65267	within 10km	0	647.703	no PF today, PF at LGM	-4.36652	887.272	Ox AF	yes	yes	Pre-extracted collagen from ORAU
Raj Cave	Poland	20.5	50.83	cave sediments	OxA-11061		Megaloceros	Megaloceros giganteus	tooth	tooth	OxA-11061	42700	700	45788 - 44711	45305	45.7641	15.4668	0.16	775.633	224.691	2.29375	Stuart et al. 2004	This study	Mesozoic	sedimentary	Bedrock	398.904	NA	no	14.1792	within 10-50km	0	665.436	no PF today, PF at LGM	3.30873	1561.68	OX AF	yes	yes	Pre-extracted collagen from ORAU	Reade et al. 2023
Rascov VII	Moldova	28.8219	47.9537		OxA-11689		Mammuthus	Mammuthus primigenius	tooth	tooth	OxA-11689	41400	700	44866 - 43434	44300			0.18	627.631	188.785	2.25285	Lister & Stuart in prep	This study	Cenozoic	sedimentary	Aeolian	293.185	NA	no	1.19935	within 10km	1	1140.86	no PF today, no PF at LGM	4.66012	129.24	OX AF*	yes	yes	Pre-extracted collagen from ORAU	no
Reclau Viver	Spain	2.75	42.17	NÂ°621 RVS TIII N17	GER-11		Cervus elaphus	Cervus elaphus	bone	Dist tibia R	ETH-70644	21720	50	26000 - 25890	25948	43.3	14.7	0.14	804	234	12.3	Drucker et al. 2021	Drucker et al. 2021	Cenozoic	sedimentary	Bedrock	31.3976	NA	no	32.4337	within 10-50km	375.143	389.602	no PF today, no PF at LGM	7.11308	761.822	See Drucker et al. 2021				Drucker et al. 2021
Reclau Viver	Spain	2.75	42.17	TV 300-320	KIA-33238		Cervus elaphus	Cervus elaphus	bone	Metapodial	KIA-33238	19730	90	23860 - 23450	23774	44.5	15.1	0.16	744	216	9.4	Soler & Soler 2016	Drucker et al. 2021	Cenozoic	sedimentary	Bedrock	31.3976	1133	no	32.4337	within 10-50km	375.143	389.602	no PF today, no PF at LGM	7.7758	1402.89	See Drucker et al. 2021				Drucker et al. 2021
Reindeer Rift, Cattedown (Plymouth)	UK	-4.12	50.36	R.R. (2) 8-6-74	UPN-331	OxA-17160	Rangifer	Rangifer tarandus	bone	calcaneum, sin.	OxA-17160	14550	55	17926 - 17565	17777	43.106	15.2879	0.18	648.935	197.271	-4.76789	Jacobi & Higham 2009a	This study	Palaeozoic	sedimentary	Bedrock	89.1257	155	no	48.4957	within 10-50km	0	951.939	no PF today, PF at LGM	3.19771	958.435	UCL (AF*)	yes	yes	Reade et al. 2023	Reade et al. 2023
Riparo Fumane	Italy	10.9	45.57	cave sediments	OxA-10524		Megaloceros	Megaloceros giganteus	bone	mandible	OxA-10524	34650	450	40321 - 39386	39853	46.1785	15.2597	0.15	841.703	238.406	4.75048	Stuart et al. 2004	This study	Cenozoic	sedimentary	Bedrock	136.615	NA	no	33.6408	within 10-50km	19.9816	54.8759	no PF today, no PF at LGM	-0.47871	958.435	OX AF	yes	yes	Pre-extracted collagen from ORAU	Reade et al. 2023
Robin Hood Cave	UK	-1.19	53.26		OxA-15484		Coelodonta	Coelodonta antiquitus	bone	shaft of left tibia	OxA-15484	40550	400	44033 - 43215	43652	44.6668	16.2281	0.14	857.495	267.035	4.93975	Jacobi et al. 2009	This study	Palaeozoic	sedimentary	Bedrock	110.303	NA	no	158.979	over 50km	0	918.375	no PF today, PF at LGM	3.09129	958.435	OX AF*	yes	yes	Pre-extracted collagen from ORAU	Reade et al. 2023
Robin Hood Cave	UK	-1.19	53.26	Box RH 201-221. Specimen is labelled 146 A1, USB/OB, Spit 12	UPN-690		Equus	Equus ferus	tooth	incisor	OxA-V-3050-36C/OxA-V-3050-37C	12301	63	14784 - 14094	14276	42.4357	15.3198	0.139837	809.239	250.41	-8.50634	Reade et al. 2023	This study	Palaeozoic	sedimentary	Bedrock	110.303	375	no	158.979	over 50km	0	918.375	no PF today, PF at LGM	5.57432	958.435	UCL (AG)	no	yes	Reade et al. 2023	Reade et al. 2023	8.19793
Robin Hood Cave	UK	-1.19	53.26	Box RH 63-69. Specimen is labelled 478. Level AO-OB, Spit 15	UPN-696	RHC/B/1	Equus	Equus ferus	tooth	incisor	OxA-V-2798-8C	12540	50	15028 - 14604	14884	39.6832	14.424	0.131604	804.095	250.518	-7.20507	Reade et al. 2023	This study	Palaeozoic	sedimentary	Bedrock	110.303	259	no	158.979	over 50km	0	918.375	no PF today, PF at LGM	3.32064	1402.89	UCL (AG)	no	yes	Reade et al. 2023	Reade et al. 2023	9
Robin Hood Cave	UK	-1.19	53.26	RH 38 Level OB, Sq. A1	UPN-682	RHC/B/11, OxA-6323	Equus	Equus ferus	bone	left calcaneum	OxA-20697	10760	45	12751 - 12720	12734	41.8801	15.0315	0.131065	852.101	262.143	4.53241	Reade et al. 2023	This study	Palaeozoic	sedimentary	Bedrock	110.303	381	no	158.979	over 50km	0	918.375	no PF today, PF at LGM	6.11449	1402.89	UCL (AG)	no	yes	Reade et al. 2023	Reade et al. 2023	10.1
Robin Hood Cave	UK	-1.19	53.26	Box RH 97-120. Specimen is labelled 496 Layer OB, Sq. AO	UPN-697		Equus	Equus ferus	tooth	tooth	OxA-V-3079-17C	42000	900	45605 - 44135	44833	40.944	14.7989	0.147208	741.7	229.784	6.28221	Reade et al. 2023	This study	Palaeozoic	sedimentary	Bedrock	110.303	NA	no	158.979	over 50km	0	918.375	no PF today, PF at LGM	3.09129	1920.05	UCL (AG)	no	yes	Reade et al. 2023	Reade et al. 2023	3.96942
Rochedane	France	6.77	47.35	Ro70 220 47/28	RCD-10800		Rangifer	Rangifer tarandus	bone	metapodial	OxA-8030 (Ly-709)	12420	75	14838 - 14323	14561	37.2	13.7	0.16	621	196	-2.8	Bridault et al. 2000	Drucker et al. 2012	Mesozoic	sedimentary	Bedrock	353.355	1103	no	17.8572	within 10-50km	0	115.592	no PF today, PF at LGM	3.15418	661.878	See Drucker et al. 2012				Drucker et al., 2009
Rochedane	France	6.77	47.35		RCD-5000		Cervus elaphus	Cervus elaphus	bone	left metatarsal	GrA-21518	10830	70	12823 - 12731	12778	39.5	14.3	0.17	629	195	2.7	Drucker et al. 2003	Drucker et al. 2011	Mesozoic	sedimentary	Bedrock	353.355	1228	no	17.8572	within 10-50km	0	115.592	no PF today, PF at LGM	5.46349	761.822	See Drucker et al. 2011				Drucker et al 2011a
Rochedane	France	6.77	47.35		RCD-2600		Cervus elaphus	Cervus elaphus	bone	left metatarsal	GrA-21516	11600	80	13577 - 13357	13458	38.8	14	0.16	656	204	3.3	Drucker et al. 2003	Drucker et al. 2011	Mesozoic	sedimentary	Bedrock	353.355	1228	no	17.8572	within 10-50km	0	115.592	no PF today, PF at LGM	5.46349	965.49	See Drucker et al. 2011				Drucker et al 2011a
Rochedane	France	6.77	47.35		RCD-6200		Cervus elaphus	Cervus elaphus	bone	left metatarsal	GrA-44339	9100	45	10286 - 10205	10249	38.8	14.2	0.2	559	175	7.2	Drucker et al. 2003	Drucker et al. 2011	Mesozoic	sedimentary	Bedrock	353.355	1510	no	17.8572	within 10-50km	0	115.592	no PF today, PF at LGM	6.81748	965.49	See Drucker et al. 2011				Drucker et al 2011a
Rochedane	France	6.77	47.35		RCD-6500		Cervus elaphus	Cervus elaphus	bone	left metatarsal	GrA-44340	7265	40	8167 - 8019	8096	40.5	14.6	0.2	719	222	9.7	Drucker et al. 2003	Drucker et al. 2011	Mesozoic	sedimentary	Bedrock	353.355	NA	no	17.8572	within 10-50km	0	115.592	no PF today, PF at LGM	7.29716	965.49	See Drucker et al. 2011				Drucker et al 2011a
Rochedane	France	6.77	47.35		RCD-10500		Cervus elaphus	Cervus elaphus	bone	right metacarpal	GrA-21522	6230	60	7248 - 7020	7116	42.2	16.5	0.19	599	201	8.4	Drucker et al. 2008	Drucker et al. 2011	Mesozoic	sedimentary	Bedrock	353.355	NA	no	17.8572	within 10-50km	0	115.592	no PF today, PF at LGM	7.5223	689.577	See Drucker et al. 2011				Drucker et al 2011a
Rolsogard near Aarhus Jutland	Denmark	10.77	56.3		OxA-10190		Mammuthus	Mammuthus primigenius	tooth	tooth	OxA-10190	41500	700	45010 - 43480	44388			0.19	634.207	191.204	-3.75075	Lister & Stuart in prep	This study	Cenozoic	sedimentary	Glacial	38.3385	NA	yes	320.44	over 50km	85.8765	453.196	no PF today, PF at LGM	-1.65028	689.577	OX AF*	yes	yes	Pre-extracted collagen from ORAU	no
Rosmos, near Aarhus Jutland	Denmark	10.77	56.3		OxA-10189		Mammuthus	Mammuthus primigenius	tooth	ivory	OxA-10189	33270	350	38711 - 37403	38057			0.14	865.531	255.556	1.89297	Stuart et al. 2002	This study	Cenozoic	sedimentary	Glacial	82.8198	384.5	yes	320.44	over 50km	85.8765	453.196	no PF today, PF at LGM	-4.79058	689.577	OX AF*	yes	yes	Pre-extracted collagen from ORAU
Salehard, Urals	Russia	66.83	66.05		OxA-10919		Mammuthus	Mammuthus primigenius	bone	bone	OxA-10919	45500	1000	49002 - 46635	47972			0.19	643.247	190.362	-4.17317	Lister & Stuart in prep	This study	Mesozoic	sedimentary	Alluvial	342.959	NA	no	336.222	over 50km	0	0	PF today, PF at LGM	-13.041	689.577	OX AF	yes	yes	Pre-extracted collagen from ORAU	no
Sandalja	Croatia	13.83	44.9	CROA MG-01 (cat # 21)	OxA-23785		Megaloceros	Megaloceros giganteus	bone	bone	OxA-23785	14035	60	17252 - 16980	17076	43.4632	15.5265	0.13	893.838	273.692	3.35385	Lister and Stuart, 2019	This study	Mesozoic	sedimentary	Bedrock	153.686	1018	no	128.52	over 50km	158.823	165.107	no PF today, no PF at LGM	6.4999	1016.15	Ox AF	yes	yes	Pre-extracted collagen from ORAU	Reade et al. 2023
Schlutup, Lübeck Ost	Germany	10.69	53.87		OxA-10397		Megaloceros	Megaloceros giganteus	bone	femur from partial skeleton	OxA-10397	12050	70	14031 - 13809	13923	45.4792	15.9347	0.14	854.628	256.662	-7.26894	Stuart et al. 2004	This study	Cenozoic	sedimentary	Glacial	193.779	463	yes	65.2308	over 50km	30.8136	708.44	no PF today, PF at LGM	4.44885	988.741	OX AF*	yes	yes	Pre-extracted collagen from ORAU	Reade et al. 2023
Settepolesini	Italy	11.75	44.15		OxA-10496		Mammuthus	Mammuthus primigenius	bone	bone	OxA-10496	38550	550	42703 - 42260	42492			0.17	684.158	202.987	0.835675	Lister & Stuart in prep	This study	Cenozoic	sedimentary	Bedrock	70.002	NA	no	173.635	over 50km	181.769	226.116	no PF today, no PF at LGM	7.50861	988.741	OX AF	yes	yes	Pre-extracted collagen from ORAU	no
Settepolesini	Italy	11.75	44.15	sands and gravels of R Po	OxA-10497		Megaloceros	Megaloceros giganteus	bone	bone	OxA-10497	33700	350	39266 - 38083	38601	43.495	14.9706	0.28	418.994	123.612	1.82465	Stuart et al. 2004	This study	Cenozoic	sedimentary	Bedrock	74.2082	NA	no	173.635	over 50km	181.769	226.116	no PF today, no PF at LGM	6.93771	988.741	OX AF	yes	yes	Pre-extracted collagen from ORAU	Reade et al. 2023
Settepolesini	Italy	11.75	44.15		OxA-10521		Mammuthus	Mammuthus primigenius	bone	bone	OxA-10521	35800	500	41365 - 40460	40901			0.21	562	167	8.2	Stuart et al. 2002	This study	Cenozoic	sedimentary	Bedrock	70.002	NA	no	173.635	over 50km	181.769	226.116	no PF today, no PF at LGM	6.86928	761.822	OX AF	yes	yes	Pre-extracted collagen from ORAU
Sevsk	Russia	34.38	52.15		OxA-20059		Mammuthus	Mammuthus primigenius	bone	bone	OxA-20059	14095	55	17279 - 17056	17170			0.16	745.963	223.624	-2.40113	Palkopoulou et al. 2013	This study	Mesozoic	sedimentary	Aeolian	788.985	450	no	0	within 10km	0	1126.89	no PF today, PF at LGM	-1.79522	761.822	Ox AF	yes	yes	Pre-extracted collagen from ORAU
Sewell's Cave	UK	-2.33	54.09	12468	UPN-335	OxA-16389	Equus	Equus sp.	bone	tibia	OxA-16389	10810	50	12810 - 12724	12752	43.3112	15.613	0.15	751.939	232.338	9.25166	Lord et al. 2007	This study	Palaeozoic	sedimentary	Glacial	68.3763	263	yes	274.486	over 50km	36.5631	885.365	no PF today, PF at LGM	4.56362	761.822	OX AF*	yes	yes	Pre-extracted collagen from ORAU	Reade et al. 2023
Sewell's Cave	UK	-2.33	54.09	MM107	UPN-850	OxA-33530	Equus	Equus sp.	bone	not given	OxA-33530	10070	45	11748 - 11405	11614	43.4238	15.5616	0.159146	727.613	223.502	4.48416	Marr 2017	This study	Palaeozoic	sedimentary	Glacial	68.3763	254	yes	274.486	over 50km	36.5631	885.365	no PF today, PF at LGM	4.98932	761.822	Ox AF	yes	yes	Pre-extracted collagen from ORAU	Reade et al. 2023
Sewell's Cave	UK	-2.33	54.09	12468	UPN-334	A/SWC/B/1	Equus	Equus sp.	bone	metatarsal	OxA-20698	10925	50	12885 - 12762	12826	42.1666	15.1184	0.15	762.794	234.422	10.7932	O'Connor & Lord 2015	This study	Palaeozoic	sedimentary	Glacial	68.3763	263	yes	274.486	over 50km	36.5631	885.365	no PF today, PF at LGM	4.56362	761.822	Ox AF	yes	yes	Pre-extracted collagen from ORAU	Reade et al. 2023
Sewell's Cave	UK	-2.33	54.09		UPN-336		Equus	Equus sp.	bone	tibia	OxA-V-2748-23C	11520	50	13446 - 13340	13391	41.986	14.8756	0.16	720.637	218.847	5.54302	Reade et al. 2023	This study	Palaeozoic	sedimentary	Glacial	68.3763	263	yes	274.486	over 50km	36.5631	885.365	no PF today, PF at LGM	4.56362	1436.39	UCL (AF)	yes	yes	Reade et al. 2023	Reade et al. 2023	6.8
Seyaha, Urals	Russia	70.25	70.15		OxA-10918		Mammuthus	Mammuthus primigenius	bone	bone	OxA-10918	31390	240	36040 - 35515	35768			0.18	680.424	206.299	1.31764	Lister & Stuart in prep	This study	Cenozoic	sedimentary	Glacial	146.999	1592.5	no	66.2244	over 50km	0	0	PF today, PF at LGM	-21.3652	1088.47	OX AF	yes	yes	Pre-extracted collagen from ORAU	no
Shelter Cave	UK	-4.02	50.33	KSC-96-12	UPN-911	OxA-18834	Rangifer	Rangifer tarandus	bone	right astragalus	OxA-18834	10270	50	12419 - 11833	11997	42.4	15.3	0.17	664	206	6.2	Reade et al. 2023	This study	Palaeozoic	sedimentary	Bedrock	7.4764	630	no	44.8494	within 10-50km	0	944.079	no PF today, PF at LGM	8.62593	908.14	Ox AF	yes	yes	Pre-extracted collagen from ORAU	Reade et al. 2023
Shelter Cave	UK	-4.02	50.33	96-018 K.SH. 104. 22-7-96	UPN-315	OxA-V-2754-15C, OxA-7142	Rangifer	Rangifer tarandus	bone	metatasal, proximal left	OxA-V-2754-15C	10420	50	12581 - 12105	12299	40.7619	14.2055	0.16	668.152	199.586	14.3869	Reade et al. 2023	This study	Palaeozoic	sedimentary	Bedrock	7.4764	630	no	44.8494	within 10-50km	0	944.079	no PF today, PF at LGM	8.62593	785.02	UCL (AF)	yes	yes	Reade et al. 2023	Reade et al. 2023	4.1
Shulgovka Village	Ukraine	34.63	49.25	UMG-06	OxA-19655		Megaloceros	Megaloceros giganteus	bone	bone	OxA-19655	22870	100	27285 - 27155	27214			0.31	382.067	116.12	-13.9376	Lister and Stuart, 2019	This study	Cenozoic	sedimentary	Alluvial	472.54	1233	no	9.03734	within 10km	0	861.767	no PF today, PF at LGM	2.59048	1100.18	OX AF*	yes	yes	Pre-extracted collagen from ORAU
Sirgenstein, Blaubeuren	Germany	10.2964	48.6497		OxA-11420		Mammuthus	Mammuthus primigenius	tooth	ivory	OxA-11420	33950	450	39633 - 38271	38922			0.15	804.192	237.925	-4.37689	Lister & Stuart in prep	This study	Cenozoic	sedimentary	Bedrock	404.777	NA	no	5.45973	within 10km	0	171.573	no PF today, PF at LGM	1.22399	1100.18	OX AF	yes	yes	Pre-extracted collagen from ORAU	no
Sirgenstein, Blaubeuren	Germany	10.2964	48.6497		OxA-11411		Mammuthus	Mammuthus primigenius	bone	bone	OxA-11411	33800	450	39413 - 37875	38694			0.16	793.736	238.146	1.04258	Lister & Stuart in prep	This study	Cenozoic	sedimentary	Bedrock	438.294	NA	no	5.45973	within 10km	0	171.573	no PF today, PF at LGM	1.22399	1606.03	OX AF	yes	yes	Pre-extracted collagen from ORAU	no
Sous la Roche/Bavans	France	6.73	47.48	86 p2 déc12 n°13	BVN-2		Cervus elaphus	Cervus elaphus	bone	Jawbone	GrA-22131	6000	60	6934 - 6747	6840	37.9	13.3	0.15	656	197	8.6	Drucker et al. 2008	Drucker et al. 2011	Mesozoic	sedimentary	Bedrock	367.928	NA	no	8.31485	within 10km	0	130.036	no PF today, PF at LGM	7.5223	1606.03	See Drucker et al. 2011				Drucker et al 2011a
Sous la Roche/Bavans	France	6.73	47.48		BVN-4(2)		Cervus elaphus	Cervus elaphus	bone	not given	GrA-23126	8590	60	9658 - 9490	9560	34.9	11.7	0.15	602	173	6.4	Drucker et al. 2011	Drucker et al. 2011	Mesozoic	sedimentary	Bedrock	367.928	1496	no	8.31485	within 10km	0	130.036	no PF today, PF at LGM	6.81748	1606.03	See Drucker et al. 2011				Drucker et al 2011a
Spy	Belgium	4.67	50.48	IV2E 4207	GrA-44576	GrA-44576	Equus	Equus caballus	tooth	premolar/molar	GrA-44576	32810	250	37566 - 36862	37226	35.6	14.2	0.15	633	216	5.5	Semal et al. 2013	Wißing et al. 2019	Palaeozoic	sedimentary	Bedrock	199.592	1003	no	43.8072	within 10-50km	0	496.119	no PF today, PF at LGM	2.38262	958.435	See Wißing et al. 2019				Rabanus-Wallace et al., 2017
Starunia	Ukraine	24.5	48.72		OxA-11413		Coelodonta	Coelodonta antiquitatis	bone	skull	OxA-11413	42150	750	45491 - 44365	44929	44.8907	15.359	0.21	579.849	170.05	-1.58305	Kuc et al. 2005	This study	Cenozoic	sedimentary	Aeolian	577.634	NA	no	0	within 10km	0	845.141	no PF today, PF at LGM	3.38095	708.134	OX AF*	yes	yes	Pre-extracted collagen from ORAU	Reade et al. 2023
Stranska Skala	Czech Republic	16.67	49.19	SS. 23/IV 9.7 1986	UPN-626	SK7	Equus	Equus sp.	bone	metapodial	OxA-V-3079-30	19884	64	23950 - 23800	23885	42.9578	15.5901	0.17044	672.109	209.073	-13.3624	Reade et al. 2023	This study	Cenozoic	sedimentary	Aeolian	504.208	328	no	0.772939	within 10km	0	336.611	no PF today, PF at LGM	1.55639	1606.03	Cambridge	no	yes	Reade et al. 2023	Reade et al. 2023
Stranska Skala	Czech Republic	16.67	49.19	SB ER2 56	UPN-628	SK9	Equus	Equus sp.	bone	metapodial	OxA-V-3079-31	19375	63	23692 - 23166	23322	40.3577	14.107	0.178945	601.418	180.193	-7.40443	Reade et al. 2023	This study	Cenozoic	sedimentary	Aeolian	504.208	315	no	0.772939	within 10km	0	336.611	no PF today, PF at LGM	1.55639	1606.03	Cambridge	no	yes	Reade et al. 2023	Reade et al. 2023
Stranska Skala	Czech Republic	16.67	49.19	S.S.6/II 5 15.7.1982	UPN-629	SK10	Equus	Equus sp.	bone	metapodial	OxA-V-3079-32	19441	65	23720 - 23255	23451	40.0304	14.1902	0.183019	583.26	177.221	-3.05993	Reade et al. 2023	This study	Cenozoic	sedimentary	Aeolian	504.208	315	no	0.772939	within 10km	0	336.611	no PF today, PF at LGM	1.55639	1606.03	Cambridge	no	yes	Reade et al. 2023	Reade et al. 2023
Stranska Skala	Czech Republic	16.67	49.19	SS 3/IV-V 17.7.1986	UPN-631	SK12	Equus	Equus sp.	bone	metapodial	OxA-V-2776-23C	19670	80	23817 - 23431	23591	41.9582	14.9427	0.169625	659.624	201.355	-11.7469	Reade et al. 2023	This study	Cenozoic	sedimentary	Aeolian	504.208	328	no	0.772939	within 10km	0	336.611	no PF today, PF at LGM	1.55639	1606.03	Cambridge	no	yes	Reade et al. 2023	Reade et al. 2023	5.21542
Stranska Skala	Czech Republic	16.67	49.19	SS. V/S	UPN-632	SK13	Equus	Equus sp.	bone	metapodial	OxA-V-3079-33	19532	65	23749 - 23376	23517	40.7081	14.4178	0.218899	495.914	150.549	-2.88406	Reade et al. 2023	This study	Cenozoic	sedimentary	Aeolian	504.208	328	no	0.772939	within 10km	0	336.611	no PF today, PF at LGM	1.55639	778.509	Cambridge	no	yes	Reade et al. 2023	Reade et al. 2023
Stranska Skala	Czech Republic	16.67	49.19	SS V/5	UPN-633	SK14	Equus	Equus	bone	metapodial	OxA-V-3079-34	19802	66	23868 - 23776	23825	42.0336	14.9928	0.166396	673.633	205.95	-7.09017	This study	This study	Cenozoic	sedimentary	Aeolian	504.208	328	no	0.772939	within 10km	0	336.611	no PF today, PF at LGM	1.55639	778.509	Cambridge	yes	yes	This study
Stranska Skala	Czech Republic	16.67	49.19	21/III 3.7.1986	UPN-635	SK16	Equus	Equus sp.	bone	metapodial	OxA-V-3079-35	19787	66	23860 - 23770	23816	42.1567	15.1999	0.179609	625.904	193.435	-12.1418	Reade et al. 2023	This study	Cenozoic	sedimentary	Aeolian	504.208	328	no	0.772939	within 10km	0	336.611	no PF today, PF at LGM	1.55639	889.355	Cambridge	no	yes	Reade et al. 2023	Reade et al. 2023
Sun Hole	UK	-2.76	51.28	No sample number (SH AMS 2)	UPN-257	OxA-14438	Equus	Equus ferus	bone	Shaft fragment of left tibia	OxA-14438	12545	55	15046 - 14605	14890	42.9379	15.2566	0.14	806.926	244.2	-9.19009	Jacobi & Higham 2009a	This study	Palaeozoic	sedimentary	Bedrock	135.631	423	no	89.8983	over 50km	0	916.442	no PF today, PF at LGM	5.09417	1426.63	UCL (AG)	no	yes	Reade et al. 2023	Reade et al. 2023	2.5
Sun Hole	UK	-2.76	51.28	M5.2/32	UPN-264		Rangifer	Rangifer tarandus	bone	Scapula	OxA-V-3058-27C	11984	31	13995 - 13795	13906	42.9749	14.9916	0.17	660.435	197.476	-16.9263	Jacobi & Higham 2009a	This study	Palaeozoic	sedimentary	Bedrock	135.631	536	no	89.8983	over 50km	0	916.442	no PF today, PF at LGM	6.65814	1426.63	UCL (AG)	no	yes	Reade et al. 2023	Reade et al. 2023	9.6
Sun Hole	UK	-2.76	51.28	M5.2/5	UPN-260		Rangifer	Rangifer tarandus	bone	Phalanx	OxA-V-3058-26C	10627	38	12706 - 12623	12665	42.5889	14.9168	0.19	586.41	176.049	10.9515	Jacobi & Higham 2009a	This study	Palaeozoic	sedimentary	Bedrock	73.4819	547	no	89.8983	over 50km	0	916.442	no PF today, PF at LGM	7.31549	1426.63	UCL (AG)	no	yes	Reade et al. 2023	Reade et al. 2023	9.4
Sun Hole	UK	-2.76	51.28	5th ft pleistocene or 6th ft pleistocene. C/6 under W wall M5.2/14.1	UPN-266		Equus	Equus ferus	tooth	Left M2 upper	OxA-V-3148-34C	12447	36	14900 - 14526	14601	38.9652	13.7658	0.12	862.994	261.328	-9.90305	Reade et al. 2023	This study	Palaeozoic	sedimentary	Bedrock	135.631	423	no	89.8983	over 50km	0	916.442	no PF today, PF at LGM	5.09417	922.577	UCL (AG)	no	yes	Reade et al. 2023	Reade et al. 2023	3.6
Sun Hole	UK	-2.76	51.28	M5.2.7	UPN-871	MM037	Equus	Equus ferus	bone	astragalus	OxA-V-3148-36C	9868	29	11276 - 11228	11257	45.9627	15.9147	0.143829	852.172	252.914	8.20802	Reade et al. 2023	This study	Palaeozoic	sedimentary	Bedrock	73.4819	1031	no	89.8983	over 50km	0	916.442	no PF today, PF at LGM	7.86607	400.387	UCL (AG)	no	no	Reade et al. 2023	Reade et al. 2023	12.6
Sungir Palaeolithic Site	Russia	40.5055	56.1722		OxA-11747		Mammuthus	Mammuthus primigenius	bone	bone	OxA-11747	30420	250	35115 - 34577	34840			0.13	857.716	253.285	5.27095	Barnes et al. 2007	This study	Palaeozoic	sedimentary	Alluvial	892.916	1432	no	156.653	over 50km	0	1211.01	no PF today, PF at LGM	-4.24695	729.847	OX AF	yes	yes	Pre-extracted collagen from ORAU
Szczecin	Poland	14.57	53.43		OxA-11058		Mammuthus	Mammuthus primigenius	bone	not given	OxA-11058	44100	1200	47810 - 45420	46726			0.16	702.305	210.634	-0.588324	Barnes et al. 2007	This study	Cenozoic	sedimentary	Glacial	117.738	NA	yes	182.593	over 50km	143.403	700.948	no PF today, PF at LGM	1.19081	729.847	OX AF	yes	yes	Pre-extracted collagen from ORAU
Szczecin	Poland	14.57	53.43		OxA-11059		Coelodonta	Coelodonta antiquitatis	bone	femur shaft	OxA-11059	28450	250	33042 - 32160	32614	42.6456	14.6875	0.14	833.292	245.994	-3.5971	Stuart & Lister 2012	This study	Cenozoic	sedimentary	Glacial	137.892	NA	yes	182.593	over 50km	143.403	700.948	no PF today, PF at LGM	-0.778118	729.847	OX AF	yes	yes	Pre-extracted collagen from ORAU	Reade et al. 2023
Taagepera, South Estonia	Estonia	25.6906	57.9825		OxA-11564		Mammuthus	Mammuthus primigenius	tooth	not given	OxA-11564	42200	650	45402 - 44456	44947			0.19	671.32	199.808	-1.1024	Ukkonon et al. 2011	This study	Palaeozoic	sedimentary	Glacial	93.5295	NA	yes	439.308	over 50km	341.262	882.878	no PF today, PF at LGM	-4.1502	922.577	OX AF	yes	yes	Pre-extracted collagen from ORAU
Taimyr	Russia	102	74.5		OxA-21046		Mammuthus	Mammuthus primigenius	tooth	tooth	OxA-21046	32580	200	37144 - 36594	36904			0.2	588.031	181.393	4.29217	Palkopoulou et al. 2013	This study	Mesozoic	sedimentary	Aeolian	208.326	2485	no	0	within 10km	0	0	PF today, PF at LGM	-24.2341	449.469	Ox AF	yes	yes	Pre-extracted collagen from ORAU
Three Holes Cave	UK	-3.67	50.5	THR FA 766	UPN-983	OxA-3890	Equus	Equus sp.	tooth	tooth	OxA-3890	12150	110	14187 - 13809	14065	42.1	14.9	0.15	736	223	7.9	Hedges et al. 1996	This study	Palaeozoic	sedimentary	Bedrock	41.6931	608	no	13.8752	within 10-50km	0	929.493	no PF today, PF at LGM	6.53291	811.961	UCL (AF)	yes	no	This study	no	1
Three Holes Cave	UK	-3.67	50.5	P1709. 3H '57 II 8b	UPN-732	OxA-V-2777-57	Bos/Bison	Bos primigenius	bone	unknown	OxA-V-2777-57C	12310	60	14790 - 14101	14290	43.3786	15.7345	0.157276	735.498	228.671	3.34044	Reade et al. 2023	This study	Palaeozoic	sedimentary	Bedrock	41.6931	608	no	13.8752	within 10-50km	0	929.493	no PF today, PF at LGM	6.53291	811.961	UCL (AF)	yes	yes	Reade et al. 2023	Reade et al. 2023	8.5
Three Holes Cave	UK	-3.67	50.5	P1708. 3H '57 IL 8b, black band	UPN-731	OxA-V-2776-26C, OxA-1499	Equus	Equus sp.	tooth	upper tooth	OxA-V-2776-26C	12410	50	14823 - 14322	14526	41.6985	14.6243	0.146496	759.038	228.177	9.14083	Reade et al. 2023	This study	Palaeozoic	sedimentary	Bedrock	41.6931	478	no	13.8752	within 10-50km	0	929.493	no PF today, PF at LGM	5.04927	1025.08	UCL (AF)	yes	yes	Reade et al. 2023	Reade et al. 2023	2.8
Three Holes Cave	UK	-3.67	50.5	THR685 context DGB, area 7.6	UPN-977	OxA-V-2798-19C	Cervus elaphus	Cervus elaphus	bone	right humerus shaft	OxA-V-2798-19C	12170	50	14139 - 14028	14074	45.9844	15.6057	0.164901	743.628	216.313	-6.626	This study	This study	Palaeozoic	sedimentary	Bedrock	41.6931	608	no	13.8752	within 10-50km	0	929.493	no PF today, PF at LGM	6.53291	1025.08	UCL (AF)	yes	yes	This study	no	2.6
Three Holes Cave	UK	-3.67	50.5	THR FA 751, Previously OxA-3891, 11980 ±100	UPN-982	OxA-V-2798-23	Cervus elaphus	Cervus elaphus	bone	metatarsal	OxA-V-2798-23C	12090	50	14062 - 13859	13936	44.1926	15.3621	0.160227	735.501	219.148	-5.56934	This study	This study	Palaeozoic	sedimentary	Bedrock	41.6931	608	no	13.8752	within 10-50km	0	929.493	no PF today, PF at LGM	6.53291	394.471	UCL (AF)	yes	yes	This study	no	2.1
Three Holes Cave	UK	-3.67	50.5	THR FA 1133, Previously OxA-4478, 10020 ±80	UPN-981	OxA-V-2798-22	Cervus elaphus	Cervus elaphus	bone	humerus	OxA-V-2798-22C	10300	50	12432 - 11936	12079	45.9	15.4	0.17	720	208	5.2	This study	This study	Palaeozoic	sedimentary	Bedrock	14.2675	613	no	13.8752	within 10-50km	0	929.493	no PF today, PF at LGM	8.74742	1119.41	UCL (AF)	yes	yes	This study	no	1
Three Holes Cave	UK	-3.67	50.5	THR FA 978, Previously OxA-4494, 12220 ±110	UPN-980	OxA-V-2798-21 OxA-4494	Equus	Equus sp.	tooth	upper left P2	OxA-V-2798-21C	12330	50	14792 - 14154	14327	45.6605	15.5889	0.150442	809.358	236.847	-11.9308	This study	This study	Palaeozoic	sedimentary	Bedrock	41.6931	608	no	13.8752	within 10-50km	0	929.493	no PF today, PF at LGM	6.53291	1173.74	UCL (AF)	yes	yes	This study	no	4.7
Three Holes Cave	UK	-3.67	50.5	THR671	UPN-978	OxA-V-2798-20	Equus	Equus	tooth	tooth	OxA-V-2798-20C	12030	50	14014 - 13805	13915	40.488	14.0411	0.140044	770.954	229.17	13.3556	This study	This study	Palaeozoic	sedimentary	Bedrock	41.6931	608	no	13.8752	within 10-50km	0	929.493	no PF today, PF at LGM	6.53291	1589.95	UCL (AF)	yes	yes	This study	no	2.2
Torbryan Six Cave	UK	-3.67	50.49	10/ TB6FA 15	UPN-984	OxA-3896	Equus	Equus sp.	tooth	not given	OxA-3896	32100	630	37240 - 35709	36595	45.6566	15.7996	0.148113	822.012	243.823	13.1402	Hedges et al. 1996	This study	Palaeozoic	sedimentary	Bedrock	13.1858	1206	no	14.754	within 10-50km	0	929.007	no PF today, PF at LGM	2.97955	1350.81	UCL (AF)	yes	no	This study	no	1
Torbryan Six Cave	UK	-3.67	50.49	8/ TB6FA 24. cut marked	UPN-985	OxA-3894	Rangifer	Rangifer tarandus	tooth	not given	OxA-V-2798-24C	12330	50	14792 - 14154	14327	45.8	15.8	0.15	791	234	-11.8	This study	This study	Palaeozoic	sedimentary	Bedrock	40.5807	609	no	14.754	within 10-50km	0	929.007	no PF today, PF at LGM	6.53291	1350.81	UCL (AF)	yes	yes	This study	no	1
Trappeskov 2, Svendborg	Denmark	10.48	54.84		OxA-10663		Mammuthus	Mammuthus primigenius	tooth	not given	OxA-10663	27810	270	32013 - 31357	31760			0.1	399.821	128.793	0.959215	Brace 2011	This study	Cenozoic	sedimentary	Bedrock	237.641	59	yes	157.352	over 50km	70.0629	600.614	no PF today, PF at LGM	-0.987919	1173.74	OX AF	yes	yes	Pre-extracted collagen from ORAU
Tropfsteinhöhle Kugelstein	Austria	15.34	47.23		OxA-10737		Coelodonta	Coelodonta antiquitatis	bone	vertebra	OxA-10737	44900	1800	49710 - 45529	47940	38.862	13.0643	0.15	678.516	195.512	5.24517	Stuart & Lister 2012	This study	Palaeozoic	sedimentary	Bedrock	213.425	NA	no	4.30299	within 10km	0	148.188	no PF today, PF at LGM	1.44924	416.319	OX AF	yes	yes	Pre-extracted collagen from ORAU	Reade et al. 2023
Trou de Chaleux	Belgium	4.95	50.22	2345.4	UPN-671		Equus	Equus sp.	bone	metacarpal, right proximal	OxA-V-2755-45C	12140	50	14099 - 13879	14042	43.5	15.1	0.164493	705.469	210.066	-9.19108	Reade et al. 2023	This study	Palaeozoic	sedimentary	Bedrock	443.323	899	no	53.9499	over 50km	0	461.536	no PF today, PF at LGM	6.39056	640.683	UCL (AF)	yes	yes	Reade et al. 2023	Reade et al. 2023	3.2
Trou de Chaleux	Belgium	4.95	50.22	2345.2	UPN-669		Equus	Equus sp.	bone	metacarpal, right proximal	OxA-V-2755-44C	12300	50	14766 - 14106	14251	44	15.4	0.203364	576.599	172.675	-7.15826	Reade et al. 2023	This study	Palaeozoic	sedimentary	Bedrock	443.323	899	no	53.9499	over 50km	0	461.536	no PF today, PF at LGM	6.39056	640.683	UCL (AG)	no	yes	Reade et al. 2023	Reade et al. 2023	8.2
Trou de Chaleux	Belgium	4.95	50.22	2345.6	UPN-673		Equus	Equus sp.	bone	metacarpal, right proximal	OxA-V-2748-41C	12380	50	14810 - 14265	14465	42.8426	15.0977	0.165426	690.621	208.607	-13.2593	Reade et al. 2023	This study	Palaeozoic	sedimentary	Bedrock	443.323	899	no	53.9499	over 50km	0	461.536	no PF today, PF at LGM	6.39056	479.049	UCL (AF)	yes	yes	Reade et al. 2023	Reade et al. 2023	5.7
Trou de Chaleux	Belgium	4.95	50.22	2345.8	UPN-675		Equus	Equus sp.	bone	metacarpal, right proximal	OxA-V-2755-46C	12570	50	15089 - 14860	14955	42.3	14.9	0.189816	593.753	179.001	-8.85189	Reade et al. 2023	This study	Palaeozoic	sedimentary	Bedrock	443.323	791	no	53.9499	over 50km	0	461.536	no PF today, PF at LGM	4.7419	640.683	UCL (AG)	no	yes	Reade et al. 2023	Reade et al. 2023	5.4
Trou de Chaleux	Belgium	4.95	50.22	2305.1	UPN-666		Equus	Equus sp.	bone	radius, left distal	OxA-V-2755-43C	12580	50	15100 - 14887	14976	41.4	14.7	0.16307	677.192	206.074	-9.65808	Reade et al. 2023	This study	Palaeozoic	sedimentary	Bedrock	443.323	791	no	53.9499	over 50km	0	461.536	no PF today, PF at LGM	4.7419	943.553	UCL (AG)	no	yes	Reade et al. 2023	Reade et al. 2023	7.6
Trou de Chaleux	Belgium	4.95	50.22	2298	UPN-397	A/CX/B/32	Equus	Equus caballus	bone	right scapula	OxA-V-2216-44	12630	55	15141 - 14969	15052	42.5674	14.7626	0.182218	622.953	185.18	-12.3812	Reade et al. 2023	This study	Palaeozoic	sedimentary	Bedrock	443.323	791	no	53.9499	over 50km	0	461.536	no PF today, PF at LGM	4.7419	943.553	UCL (AG)	no	yes	Reade et al. 2023	Reade et al. 2023	9.44882
Trou de Chaleux	Belgium	4.95	50.22	2342	UPN-479	A/CX/B/45	Equus	Equus caballus	bone	not given	OxA-3633	12880	100	15555 - 15255	15401	43.0741	15.4461	0.145474	789.584	242.692	-9.35429	Hedges et al. 1993	This study	Palaeozoic	sedimentary	Bedrock	443.323	791	no	53.9499	over 50km	0	461.536	no PF today, PF at LGM	4.7419	640.683	RLAHA (method 2)	no	no	Stevens and Hedges 2004	Reade et al. 2023	6.1086
Trou de Chaleux	Belgium	4.95	50.22	2596 30	UPN-452		Rangifer	Rangifer tarandus	bone	Right Metatarsus diaphysis	OxA-V-3149-19C	12474	33	14917 - 14523	14657	43.0012	15.0667	0.170493	672.581	201.993	-5.8134	Reade et al. 2023	This study	Palaeozoic	sedimentary	Bedrock	443.323	791	no	53.9499	over 50km	0	461.536	no PF today, PF at LGM	4.7419	640.683	UCL (AG)	no	yes	Reade et al. 2023	Reade et al. 2023	13.729
Trou de Chaleux	Belgium	4.95	50.22	2596 60	UPN-450		Rangifer	Rangifer tarandus	bone	Right Metatarsus diaphysis	OxA-V-2748-40C	12180	50	14147 - 14036	14085	43.4376	15.2228	0.178119	650.317	195.347	-5.80267	Reade et al. 2023	This study	Palaeozoic	sedimentary	Bedrock	443.323	899	no	53.9499	over 50km	0	461.536	no PF today, PF at LGM	6.39056	603.699	UCL (AF)	yes	yes	Reade et al. 2023	Reade et al. 2023	3.98381
Trou de Chaleux	Belgium	4.95	50.22	2596 40	UPN-451		Rangifer	Rangifer tarandus	bone	Left Metatarsus diaphysis	OxA-V-2755-41C	12460	50	14914 - 14455	14629	42.1	14.9	0.203577	551.881	167.033	-2.43245	Reade et al. 2023	This study	Palaeozoic	sedimentary	Bedrock	443.323	791	no	53.9499	over 50km	0	461.536	no PF today, PF at LGM	4.7419	1020.03	UCL (AF)	yes	yes	Reade et al. 2023	Reade et al. 2023	3.3
Trou de Chaleux	Belgium	4.95	50.22	2596 62	UPN-448		Rangifer	Rangifer tarandus	bone	Metatarsus diaphysis	OxA-V-2755-40C	12580	50	15100 - 14887	14976	42	15.1	0.155373	721.051	221.482	-1.7769	Reade et al. 2023	This study	Palaeozoic	sedimentary	Bedrock	443.323	791	no	53.9499	over 50km	0	461.536	no PF today, PF at LGM	4.7419	951.069	UCL (AF)	yes	yes	Reade et al. 2023	Reade et al. 2023	1.2
Trou de Frontal	Belgium	4.96	50.21	DP2449	UPN-369	A/FRT/B/2	Equus	Equus caballus	bone	scapula	OxA-V-3076-9C	12220	35	14156 - 14070	14120	44.3489	15.9576	0.163104	725.081	223.628	-8.89937	Reade et al. 2023	This study	Palaeozoic	sedimentary	Bedrock	444.623	901	no	53.1352	over 50km	0	460.23	no PF today, PF at LGM	6.39056	572.303	UCL (AF)	yes	yes	Reade et al. 2023	Reade et al. 2023	5.5
Trou de Frontal	Belgium	4.96	50.21	DP2449	UPN-370	A/FRT/B/3	Equus	Equus caballus	bone	scapula	OxA-V-2793-11C	12390	50	14816 - 14299	14485	43.3387	16.0851	0.162507	711.17	226.242	-9.77622	Reade et al. 2023	This study	Palaeozoic	sedimentary	Bedrock	444.623	901	no	53.1352	over 50km	0	460.23	no PF today, PF at LGM	6.39056	572.303	UCL (AF)	yes	yes	Reade et al. 2023	Reade et al. 2023	2.5
Trou de Frontal	Belgium	4.96	50.21	DP2450	UPN-460	A/FRT/B/9, OxA-4197.	Equus	Equus caballus	bone	canon ant.	OxA-V-2798-9C	12680	60	15207 - 15022	15118	42.5105	14.764	0.137829	822.479	244.841	-10.5674	Reade et al. 2023	This study	Palaeozoic	sedimentary	Bedrock	444.623	792	no	53.1352	over 50km	0	460.23	no PF today, PF at LGM	4.7419	951.069	RLAHA (method 2)	no	yes	Stevens and Hedges 2004	Reade et al. 2023
Trou de Frontal	Belgium	4.96	50.21	2447 1	UPN-453		Rangifer	Rangifer tarandus	bone	Left Metatarsus diaphysis	OxA-V-3079-36C	24250	110	28667 - 28319	28465	43.7276	15.1851	0.18235	639.468	190.342	-3.7696	Reade et al. 2023	This study	Palaeozoic	sedimentary	Bedrock	380.532	634	no	53.1352	over 50km	0	460.23	no PF today, PF at LGM	2.90964	819.328	UCL (AG)	no	yes	Reade et al. 2023	Reade et al. 2023	6.56969
Trou de Nutons	Belgium	4.96	50.21	2545.3	UPN-678		Equus	Equus sp.	bone	metatarsal, left distal, impact	OxA-V-3058-14C	12153	31	14088 - 14035	14059	42.4596	14.4075	0.153785	736.259	214.139	-9.80355	Reade et al. 2023	This study	Palaeozoic	sedimentary	Bedrock	444.623	901	no	53.1352	over 50km	0	460.23	no PF today, PF at LGM	6.39056	893.844	UCL (AG)	no	yes	Reade et al. 2023	Reade et al. 2023	3.5
Trou de Nutons	Belgium	4.96	50.21	2545.4	UPN-679		Equus	Equus sp.	bone	metatarsal, left distal, impact	OxA-V-3058-15C	12599	33	15089 - 14957	15018	41.8811	14.5986	0.128379	869.949	259.921	-12.4496	Reade et al. 2023	This study	Palaeozoic	sedimentary	Bedrock	444.623	792	no	53.1352	over 50km	0	460.23	no PF today, PF at LGM	4.7419	1011.62	UCL (AG)	no	yes	Reade et al. 2023	Reade et al. 2023	8.7
Trou de Nutons	Belgium	4.96	50.21	DP5202	UPN-470	A/NUT/B/14	Equus	Equus caballus	bone	not given	OxA-4195	12630	140	15274 - 14579	14982	23.1865	8.41962	0.190046	325.347	101.264	0.640195	Hedges et al. 1994	This study	Palaeozoic	sedimentary	Bedrock	444.623	792	no	53.1352	over 50km	0	460.23	no PF today, PF at LGM	4.7419	1106.17	RLAHA (method 2)	no	no	Stevens and Hedges 2004	Reade et al. 2023	8.1
Trou de Nutons	Belgium	4.96	50.21	2544.1	UPN-676		Equus	Equus sp.	bone	humerus, left, impact	OxA-V-3058-13C	12981	33	15631 - 15462	15540	44.9758	16.5235	0.140722	804.496	241.451	-14.9148	Reade et al. 2023	This study	Palaeozoic	sedimentary	Bedrock	444.623	737	no	53.1352	over 50km	0	460.23	no PF today, PF at LGM	4.15048	1011.62	UCL (AG)	no	yes	Reade et al. 2023	Reade et al. 2023	12.3
Trou de Nutons	Belgium	4.96	50.21	DP3220/22	UPN-462	A/NUT/B/1	Bos/Bison	Bison europa	bone	astragalus	OxA-V-2798-16C	12510	50	14978 - 14558	14789	43.0053	15.478	0.172012	666.704	205.673	-9.9904	Reade et al. 2023	This study	Palaeozoic	sedimentary	Bedrock	444.623	792	no	53.1352	over 50km	0	460.23	no PF today, PF at LGM	4.7419	1011.62	RLAHA (method 2)	no	yes	Stevens 2005	Reade et al. 2023	10.3
Trou de Nutons	Belgium	4.96	50.21	2535 19	UPN-472		Rangifer	Rangifer tarandus	bone	metatarsus	OxA-V-2748-39C	12300	50	14766 - 14106	14251	44.3097	15.4821	0.164775	717.092	214.762	-4.19165	Reade et al. 2023	This study	Palaeozoic	sedimentary	Bedrock	444.623	901	no	53.1352	over 50km	0	460.23	no PF today, PF at LGM	6.39056	599.337	UCL (AF)	yes	yes	Reade et al. 2023	Reade et al. 2023	6.33107
Uluir Cave 2	Russia	59.05	55.217	YMG-13 cat# 1373/37	OxA-19685		Megaloceros	Megaloceros giganteus	bone	not given	OxA-19685	10020	40	11686 - 11358	11516			0.18	659.134	198.385	4.76779	Lister and Stuart, 2019	This study	Palaeozoic	sedimentary	Colluvial	1075.35	1798	no	152.588	over 50km	0	688.534	no PF today, PF at LGM	-1.76956	599.337	Ox AF	yes	yes	Pre-extracted collagen from ORAU
Upper Volga River	Russia	39.8845	57.6261		OxA-17375		Mammuthus	Mammuthus primigenius	tooth	not given	OxA-17375	48900	1100	54611 - 50441	52191			0.16	719.399	218.856	0.820808	Lister & Stuart in prep	This study	Mesozoic	sedimentary	Alluvial	745.239	NA	no	251.103	over 50km	0	1060.72	no PF today, PF at LGM	-1.97089	1106.17	OX AF*	yes	yes	Pre-extracted collagen from ORAU	no
Urbar	Germany	7.72	50.13	Sample 20: Ur. 1	UPN-522		Cervus elaphus	Cervus elaphus	bone	not given	OxA-1137	11350	120	13326 - 13117	13244	36.9036	12.7152	0.145081	678.307	200.324	-0.308376	Fiedel et al. 2013	This study	Palaeozoic	sedimentary	Bedrock	543.832	918	no	0.0649506	within 10km	0	381.946	no PF today, PF at LGM	6.34613	1106.17	UCL (AF, no NaOH step)	yes	no	Reade et al. 2023	Reade et al. 2023	4
Urovsk	Russia	69.05	59.47		OxA-11067		Coelodonta	Coelodonta antiquitatis	bone	vertebra	OxA-11067	24640	150	29058 - 28759	28904			0.16	699.436	212.854	-6.50451	Stuart & Lister 2012	This study	Cenozoic	sedimentary	Alluvial	1171.03	1327	no	13.15	within 10-50km	0	481.302	no PF today, PF at LGM	-11.4087	208.091	OX AF	yes	yes	Pre-extracted collagen from ORAU	Rey-Iglesia et al 2021
Valga	Estonia	26.055	57.7815		OxA-11607		Mammuthus	Mammuthus primigenius	tooth	not given	OxA-11607	28780	160	33598 - 32980	33211			0.15	831.371	252.117	-1.919	Barnes et al. 2007	This study	Palaeozoic	sedimentary	Glacial	207.987	NA	yes	409.609	over 50km	316.285	913.979	no PF today, PF at LGM	-6.32508	208.091	OX AF	yes	yes	Pre-extracted collagen from ORAU
Veroli	Italy	13.42	41.68		OxA-10525		Mammuthus	Mammuthus primigenius	tooth	not given	OxA-10525	38950	600	42901 - 42363	42669			0.15	811.424	239.843	10.3302	Lister & Stuart in prep	This study	Mesozoic	sedimentary	Bedrock	34.0821	NA	no	308.216	over 50km	486.428	523.293	no PF today, no PF at LGM	10.2972	863.792	OX AF	yes	yes	Pre-extracted collagen from ORAU	no
Victoria Cave	UK	-2.25	54.08	VC 105. Entrance breccia P1-8. A/VC/B/3	UPN-357	A/VC/B/3	Rangifer	Rangifer tarandus	bone	not given	OxA-2457	11590	130	13588 - 13318	13453	43.283	15.3092	0.306659	376.383	114.109	13.6123	Hedges et al. 1992	This study	Palaeozoic	sedimentary	Glacial	73.6281	266	yes	269.752	over 50km	33.5146	883.036	no PF today, PF at LGM	4.56362	333.038	UCL (AG)	no	yes	Reade et al. 2023	Reade et al. 2023	9.61257
Victoria Cave	UK	-2.25	54.08	Chamber A P48	UPN-848		Equus	Equus sp.	bone	not given	OxA-15078	12325	50	14792 - 14140	14312	44.2444	15.9054	0.154752	762.411	234.925	6.81323	Lord et al. 2007	This study	Palaeozoic	sedimentary	Glacial	40.9057	260	yes	269.752	over 50km	33.5146	883.036	no PF today, PF at LGM	3.98643	221.375	OX AF	yes	yes	Pre-extracted collagen from ORAU	Reade et al. 2023
Victoria Cave	UK	-2.25	54.08	VC 104. Entrance breccia preservation type. A/VC/B/5	UPN-359	A/VC/B/5	Rangifer	Rangifer tarandus	bone	not given	OxA-15170	11290	55	13236 - 13116	13182	37.2142	13.0041	0.181465	628.536	191.484	14.2337	Lord et al. 2007	This study	Palaeozoic	sedimentary	Glacial	73.6281	266	yes	269.752	over 50km	33.5146	883.036	no PF today, PF at LGM	4.56362	221.375	UCL (AG)	no	no	Reade et al. 2023	Reade et al. 2023	8.82689
Victoria Cave	UK	-2.25	54.08	1874. Chamber D 1/178 P35 L3 D1	UPN-355		Equus	Equus sp.	bone	scapula	OxA-19984	11490	50	13422 - 13314	13370	44.6468	16.0975	0.168008	708.646	219.003	3.09197	Reade et al. 2023	This study	Palaeozoic	sedimentary	Glacial	73.6281	266	yes	269.752	over 50km	33.5146	883.036	no PF today, PF at LGM	4.56362	221.375	Ox AF	yes	yes	Pre-extracted collagen from ORAU	Reade et al. 2023
Victoria Cave	UK	-2.25	54.08	1870. Entrance breccia P3 D6 L4. Inked 'ox' in W.B. Dawkins handwriting	UPN-354		Equus	Equus sp.	bone	humerus, right	OxA-19983	11090	45	13090 - 12970	13012	43.8284	15.6773	0.152446	766.67	235.058	4.03359	Reade et al. 2023	This study	Palaeozoic	sedimentary	Glacial	73.6281	266	yes	269.752	over 50km	33.5146	883.036	no PF today, PF at LGM	4.56362	221.375	Ox AF	yes	yes	Pre-extracted collagen from ORAU	Reade et al. 2023
Vindija Cave	Croatia	16.07	46.299	CROA MG-05 (cat # 663)	OxA-23784		Megaloceros	Megaloceros giganteus	bone	not given	OxA-23784	44200	1900	48966 - 44798	47370	45.2863	16.4218	0.15	824.873	256.386	4.90112	Lister and Stuart, 2019	This study	Cenozoic	sedimentary	Aeolian	152.148	NA	no	0	within 10km	25.5953	177.092	no PF today, no PF at LGM	6.68898	782.166	Ox AF	yes	yes	Pre-extracted collagen from ORAU	Reade et al. 2023
Vindija Cave	Croatia	16.07	46.299	CROA MG-04 (cat # 413)	OxA-23276		Megaloceros	Megaloceros giganteus	bone	not given	OxA-23276	42900	1600	47420 - 44301	45926	44.1	15.4	0.15	766.159	228.884	6.09157	Lister and Stuart, 2019	This study	Cenozoic	sedimentary	Aeolian	152.148	NA	no	0	within 10km	25.5953	177.092	no PF today, no PF at LGM	7.11803	782.166	Ox AF	yes	yes	Pre-extracted collagen from ORAU	Reade et al. 2023
Vogelherd Cave	Germany	10.2	48.56		OxA-10195		Mammuthus	Mammuthus primigenius	tooth	not given	OxA-10195	31680	310	36311 - 35664	36017			0.13	891.109	265.186	-0.381194	Conard 2004	This study	Mesozoic	sedimentary	Bedrock	457.787	1213	no	5.85517	within 10km	0	162.01	no PF today, PF at LGM	1.48214	415.156	OX AF*	yes	yes	Pre-extracted collagen from ORAU
Vologda Oblast, Kineshma	Russia	41	57		OxA-21047		Mammuthus	Mammuthus primigenius	bone	not given	OxA-21047	27630	140	31696 - 31360	31533			0.18	652.464	203.248	3.31355	Palkopoulou et al. 2013	This study	Palaeozoic	sedimentary	Glacial	876.031	1122	no	155.294	over 50km	0	1114.81	no PF today, PF at LGM	-2.84403	900.449	Ox AF	yes	yes	Pre-extracted collagen from ORAU
Vologda Oblast, Totma	Russia	42.78	59.97		OxA-21049		Mammuthus	Mammuthus primigenius	bone	not given	OxA-21049	46600	700	49943 - 48137	49138			0.16	763.443	234.168	2.14158	Palkopoulou et al. 2013	This study	Palaeozoic	sedimentary	Glacial	604.296	NA	no	206.782	over 50km	0	771.022	no PF today, PF at LGM	-5.24877	578.128	Ox AF	yes	yes	Pre-extracted collagen from ORAU
Vologda Oblast, Tula	Russia	37.62	54.2		OxA-21048		Mammuthus	Mammuthus primigenius	bone	not given	OxA-21048	25980	130	30307 - 30071	30205			0.17	697.822	215.005	2.93095	Palkopoulou et al. 2013	This study	Palaeozoic	sedimentary	Glacial	1037.27	1079	no	4.58916	within 10km	0	1238.96	no PF today, PF at LGM	-0.776267	578.128	Ox AF	yes	yes	Pre-extracted collagen from ORAU
Vologda Region, Totem District	Russia	39.8978	59.2181		OxA-19365		Mammuthus	Mammuthus primigenius	bone	not given	OxA-19365	40400	500	43985 - 43083	43583			0.16	699.309	219.822	1.90995	Lister & Stuart in prep	This study	Mesozoic	sedimentary	Alluvial	630.598	NA	no	322.183	over 50km	0	889.095	no PF today, PF at LGM	-5.24675	1069.84	Ox AF	yes	yes	Pre-extracted collagen from ORAU	no
West Siberia (Krasnoyarskaya Kurya)	Russia	81.67	50.42		OxA-20052		Mammuthus	Mammuthus primigenius	tooth	not given	OxA-20052	20980	80	25540 - 25160	25304			0.16	763.426	238.974	0.485935	Palkopoulou et al. 2013	This study	Palaeozoic	sedimentary	Aeolian	1002.78	2547	no	0	within 10km	0	228.426	no PF today, PF at LGM	-5.31221	216.864	Ox AF	yes	yes	Pre-extracted collagen from ORAU
West Siberia (Krasnoyarskaya Kurya)	Russia	81.67	50.42		OxA-20053		Mammuthus	Mammuthus primigenius	bone	not given	OxA-20053	20800	80	25193 - 25000	25092			0.15	800.335	251.084	0.962766	Palkopoulou et al. 2013	This study	Palaeozoic	sedimentary	Aeolian	1002.78	2547	no	0	within 10km	0	228.426	no PF today, PF at LGM	-5.31221	216.864	Ox AF	yes	yes	Pre-extracted collagen from ORAU
West Siberia (Shestakovo)	Russia	87.57	55.64		OxA-20054		Mammuthus	Mammuthus primigenius	bone	not given	OxA-20054	22940	90	27307 - 27200	27254			0.16	737.837	231.675	1.74294	Palkopoulou et al. 2013	This study	Palaeozoic	sedimentary	Colluvial	1422.76	2175	no	12.969	within 10-50km	0	366.557	no PF today, PF at LGM	-8.88002	216.864	Ox AF	yes	yes	Pre-extracted collagen from ORAU
Wildscheuer Cave	Germany	8.137	50.421		OxA-10892		Coelodonta	Coelodonta antiquitatis	bone	right humerus (dist + shaft)	OxA-10892	25290	170	29787 - 29300	29570	37.0451	12.9637	0.12	818.628	245.548	-7.29208	Stuart & Lister 2012	This study	Palaeozoic	sedimentary	Aeolian	434.277	533	no	0.0873551	within 10km	0	401.185	no PF today, PF at LGM	3.55057	216.864	OX AF	yes	yes	Pre-extracted collagen from ORAU	Reade et al. 2023
Wrangel Island	Russia	179.42	71.23	P-26, OX-16, Sr-1	ARP-65		Mammuthus	M. primigenius	tooth	molar	Ua-13366	3685	60	4143 - 3925	4024	42.6	15.2	0.2	575	176	5.2	Vartanyan et al. 2008	Arppe et al. 2019	Palaeozoic	sedimentary	Colluvial	10.5985	NA	no	266.633	over 50km	0	0	PF today, PF at LGM	-13.103	1066.13	See Arppe et al. 2019				Arppe et al. 2019
Wrangel Island	Russia	179.42	71.23	P-11b, 21-M	ARP-21		Mammuthus	M. primigenius	tooth	tusk	LU-2741	3730	40	4149 - 3989	4078	41.7	15.2	0.2	596	186	10.8	Vartanyan et al. 2008	Arppe et al. 2019	Palaeozoic	sedimentary	Colluvial	10.5985	NA	no	266.633	over 50km	0	0	PF today, PF at LGM	-13.103	1232.21	See Arppe et al. 2019				Arppe et al. 2019
Wrangel Island	Russia	179.42	71.23	P-56, 8-M	ARP-79		Mammuthus	M. primigenius	tooth	tusk	GIN-6985	3920	40	4418 - 4293	4352	43.3	15.5	0.2	661	203	11.4	Vartanyan et al. 2008	Arppe et al. 2019	Palaeozoic	sedimentary	Colluvial	10.5985	NA	no	266.633	over 50km	0	0	PF today, PF at LGM	-13.103	1232.21	See Arppe et al. 2019				Arppe et al. 2019
Wrangel Island	Russia	179.42	71.23	P-29, OX-19	ARP-20		Mammuthus	M. primigenius	tooth	molar	Ua-13369	4085	65	4801 - 4447	4605	42.2	15.3	0.1	790	245	4.1	Vartanyan et al. 2008	Arppe et al. 2019	Palaeozoic	sedimentary	Colluvial	10.5985	NA	no	266.633	over 50km	0	0	PF today, PF at LGM	-13.5379	1066.13	See Arppe et al. 2019				Arppe et al. 2019
Wrangel Island	Russia	179.42	71.23	P-35, OX-6	ARP-19		Mammuthus	M. primigenius	tooth	molar	Ua-13375	4210	70	4849 - 4623	4725	42.4	15.1	0.1	794	243	8.4	Vartanyan et al. 2008	Arppe et al. 2019	Palaeozoic	sedimentary	Colluvial	10.5985	NA	no	266.633	over 50km	0	0	PF today, PF at LGM	-13.5379	200.217	See Arppe et al. 2019				Arppe et al. 2019
Wrangel Island	Russia	179.42	71.23	P-22, OX-12	ARP-61		Mammuthus	M. primigenius	tooth	molar	Ua-13362	4260	75	4959 - 4645	4817	44.6	16.3	0.2	702	219	6.9	Vartanyan et al. 2008	Arppe et al. 2019	Palaeozoic	sedimentary	Colluvial	10.5985	NA	no	266.633	over 50km	0	0	PF today, PF at LGM	-13.5379	208.237	See Arppe et al. 2019				Arppe et al. 2019
Wrangel Island	Russia	179.42	71.23	P-24, OX-14	ARP-63		Mammuthus	M. primigenius	tooth	molar	Ua-13364	4335	60	4972 - 4842	4924	41.9	15.2	0.2	718	223	9.1	Vartanyan et al. 2008	Arppe et al. 2019	Palaeozoic	sedimentary	Colluvial	10.5985	NA	no	266.633	over 50km	0	0	PF today, PF at LGM	-13.5379	200.217	See Arppe et al. 2019				Arppe et al. 2019
Wrangel Island	Russia	179.42	71.23	P-12, 6-M	ARP-18		Mammuthus	M. primigenius	tooth	tusk	GIN-6989	4370	40	4970 - 4865	4934	43.3	14.8	0.2	725	212	5.9	Vartanyan et al. 2008	Arppe et al. 2019	Palaeozoic	sedimentary	Colluvial	10.5985	NA	no	266.633	over 50km	0	0	PF today, PF at LGM	-13.5379	583.385	See Arppe et al. 2019				Arppe et al. 2019
Wrangel Island	Russia	179.42	71.23	P-46, 9-M	ARP-78		Mammuthus	M. primigenius	tooth	tusk	LU-2756	4400	40	5040 - 4875	4971	43.2	15.6	0.2	586	181	7.7	Vartanyan et al. 2008	Arppe et al. 2019	Palaeozoic	sedimentary	Colluvial	10.5985	NA	no	266.633	over 50km	0	0	PF today, PF at LGM	-13.5379	1036.21	See Arppe et al. 2019				Arppe et al. 2019
Wrangel Island	Russia	179.42	71.23	P-38, PIK-7	ARP-75		Mammuthus	M. primigenius	tooth	molar	Ua-13378	4475	60	5284 - 4985	5129	43.9	15.7	0.2	575	176	5	Vartanyan et al. 2008	Arppe et al. 2019	Palaeozoic	sedimentary	Colluvial	10.5985	NA	no	266.633	over 50km	0	0	PF today, PF at LGM	-13.5379	1066.13	See Arppe et al. 2019				Arppe et al. 2019
Wrangel Island	Russia	179.42	71.23	J-15, 98-15	ARP-17		Mammuthus	M. primigenius	tooth	molar	Ua-17623	4615	75	5470 - 5083	5338	41.9	15.3	0.2	719	225	2.7	Vartanyan et al. 2008	Arppe et al. 2019	Palaeozoic	sedimentary	Colluvial	10.5985	NA	no	266.633	over 50km	0	0	PF today, PF at LGM	-13.5379	214.905	See Arppe et al. 2019				Arppe et al. 2019
Wrangel Island	Russia	179.42	71.23	P-33, OX-4	ARP-71		Mammuthus	M. primigenius	tooth	molar	Ua-13373	4675	75	5546 - 5315	5409	41.5	14.9	0.2	606	187	4.1	Vartanyan et al. 2008	Arppe et al. 2019	Palaeozoic	sedimentary	Colluvial	10.5985	NA	no	266.633	over 50km	0	0	PF today, PF at LGM	-13.5379	1066.13	See Arppe et al. 2019				Arppe et al. 2019
Wrangel Island	Russia	179.42	71.23	P-28, OX-18, Sr-16	ARP-67		Mammuthus	M. primigenius	tooth	molar	Ua-13368	4730	65	5577 - 5329	5463	44.6	15.9	0.2	630	193	7.8	Vartanyan et al. 2008	Arppe et al. 2019	Palaeozoic	sedimentary	Colluvial	10.5985	NA	no	266.633	over 50km	0	0	PF today, PF at LGM	-13.5379	200.217	See Arppe et al. 2019				Arppe et al. 2019
Wrangel Island	Russia	179.42	71.23	P-36, OX-7, Sr-2	ARP-73		Mammuthus	M. primigenius	tooth	molar	Ua-13376	4860	75	5660 - 5477	5592	42.5	15.3	0.2	554	171	2.3	Vartanyan et al. 2008	Arppe et al. 2019	Palaeozoic	sedimentary	Colluvial	10.5985	NA	no	266.633	over 50km	0	0	PF today, PF at LGM	-14.1737	226.761	See Arppe et al. 2019				Arppe et al. 2019
Wrangel Island	Russia	179.42	71.23	P-18	ARP-57		Mammuthus	M. primigenius	tooth	molar	Ua-13358	4860	70	5660 - 5478	5592	43.8	15.8	0.2	618	190	5.2	Vartanyan et al. 2008	Arppe et al. 2019	Palaeozoic	sedimentary	Colluvial	10.5985	NA	no	266.633	over 50km	0	0	PF today, PF at LGM	-14.1737	602.009	See Arppe et al. 2019				Arppe et al. 2019
Wrangel Island	Russia	179.42	71.23	P-17, Sr-17	ARP-56		Mammuthus	M. primigenius	tooth	molar	Ua-13357	4985	65	5857 - 5603	5719	44	15.8	0.2	685	211	4.5	Vartanyan et al. 2008	Arppe et al. 2019	Palaeozoic	sedimentary	Colluvial	10.5985	NA	no	266.633	over 50km	0	0	PF today, PF at LGM	-14.1737	1066.13	See Arppe et al. 2019				Arppe et al. 2019
Wrangel Island	Russia	179.42	71.23	J-20, 98-20, Sr-18	ARP-16		Mammuthus	M. primigenius	tooth	molar	Ua-17628	5185	80	6170 - 5759	5954	42	14.8	0.2	712	215	6.4	Vartanyan et al. 2008	Arppe et al. 2019	Palaeozoic	sedimentary	Colluvial	10.5985	NA	no	266.633	over 50km	0	0	PF today, PF at LGM	-14.1737	208.237	See Arppe et al. 2019				Arppe et al. 2019
Wrangel Island	Russia	179.42	71.23	P-19, OX-9, Sr-19	ARP-58		Mammuthus	M. primigenius	tooth	molar	Ua-13359	5285	65	6181 - 5948	6076	44.1	15.9	0.2	680	209	6.5	Vartanyan et al. 2008	Arppe et al. 2019	Palaeozoic	sedimentary	Colluvial	10.5985	NA	no	266.633	over 50km	0	0	PF today, PF at LGM	-14.1737	208.237	See Arppe et al. 2019				Arppe et al. 2019
Wrangel Island	Russia	179.42	71.23	P-13b, 17-M	ARP-15		Mammuthus	M. primigenius	tooth	tusk	GIN-6988	5610	40	6437 - 6314	6375	43.2	16.1	0.2	710	227	3.5	Vartanyan et al. 2008	Arppe et al. 2019	Palaeozoic	sedimentary	Colluvial	10.5985	NA	no	266.633	over 50km	0	0	PF today, PF at LGM	-14.1737	214.905	See Arppe et al. 2019				Arppe et al. 2019
Wrangel Island	Russia	179.42	71.23	P-16, Sr-23	ARP-55		Mammuthus	M. primigenius	tooth	molar	Ua-13356	5875	70	6788 - 6569	6694	44.4	15.8	0.2	649	199	7.7	Vartanyan et al. 2008	Arppe et al. 2019	Palaeozoic	sedimentary	Colluvial	10.5985	NA	no	266.633	over 50km	0	0	PF today, PF at LGM	-13.3271	1036.21	See Arppe et al. 2019				Arppe et al. 2019
Wrangel Island	Russia	179.42	71.23	24-M	ARP-80		Mammuthus	M. primigenius	tooth	tusk	LU-3739	6070	70	7151 - 6797	6931	44.1	15.6	0.2	636	193	5.8	Vartanyan et al. 2008	Arppe et al. 2019	Palaeozoic	sedimentary	Colluvial	10.5985	NA	no	266.633	over 50km	0	0	PF today, PF at LGM	-13.3271	583.385	See Arppe et al. 2019				Arppe et al. 2019
Wrangel Island	Russia	179.42	71.23	P-31, OX-2, Sr-24	ARP-69		Mammuthus	M. primigenius	tooth	molar	Ua-13371	6090	75	7155 - 6801	6960	42.1	15.2	0.2	571	177	6.4	Vartanyan et al. 2008	Arppe et al. 2019	Palaeozoic	sedimentary	Colluvial	10.5985	NA	no	266.633	over 50km	0	0	PF today, PF at LGM	-13.3271	208.237	See Arppe et al. 2019				Arppe et al. 2019
Wrangel Island	Russia	179.42	71.23	P-7, GUS-9, Sr-25	ARP-52		Mammuthus	M. primigenius	tooth	molar	LU-2799	6260	50	7260 - 7076	7187	44.1	15.7	0.2	612	187	1.6	Vartanyan et al. 2008	Arppe et al. 2019	Palaeozoic	sedimentary	Colluvial	10.5985	NA	no	266.633	over 50km	0	0	PF today, PF at LGM	-13.3271	226.761	See Arppe et al. 2019				Arppe et al. 2019
Wrangel Island	Russia	179.42	71.23	P-27, OX-17, Sr-4	ARP-66		Mammuthus	M. primigenius	tooth	molar	Ua-13367	6405	65	7421 - 7269	7328	44.3	15.7	0.2	648	197	3.7	Vartanyan et al. 2008	Arppe et al. 2019	Palaeozoic	sedimentary	Colluvial	10.5985	NA	no	266.633	over 50km	0	0	PF today, PF at LGM	-13.3271	1066.13	See Arppe et al. 2019				Arppe et al. 2019
Wrangel Island	Russia	179.42	71.23	P-34, OX-5, Sr-27	ARP-72		Mammuthus	M. primigenius	tooth	molar	Ua-13374	6410	90	7423 - 7262	7328	42.3	15.2	0.2	538	166	3.3	Vartanyan et al. 2008	Arppe et al. 2019	Palaeozoic	sedimentary	Colluvial	10.5985	NA	no	266.633	over 50km	0	0	PF today, PF at LGM	-13.3271	214.905	See Arppe et al. 2019				Arppe et al. 2019
Wrangel Island	Russia	179.42	71.23	P-20, OX-10, Sr-28	ARP-59		Mammuthus	M. primigenius	tooth	molar	Ua-13360	6530	70	7555 - 7337	7440	44.1	15.8	0.2	638	196	5.1	Vartanyan et al. 2008	Arppe et al. 2019	Palaeozoic	sedimentary	Colluvial	10.5985	NA	no	266.633	over 50km	0	0	PF today, PF at LGM	-13.3271	1066.13	See Arppe et al. 2019				Arppe et al. 2019
Wrangel Island	Russia	179.42	71.23	P-21, OX-11, Sr-29	ARP-60		Mammuthus	M. primigenius	tooth	molar	Ua-13361	6560	75	7566 - 7422	7466	41.7	15	0.2	677	209	4	Vartanyan et al. 2008	Arppe et al. 2019	Palaeozoic	sedimentary	Colluvial	10.5985	NA	no	266.633	over 50km	0	0	PF today, PF at LGM	-13.3271	1066.13	See Arppe et al. 2019				Arppe et al. 2019
Wrangel Island	Russia	179.42	71.23	P-14, 5-M	ARP-54		Mammuthus	M. primigenius	tooth	tusk	GIN-6997	6690	60	7614 - 7503	7556	44.8	16.1	0.2	738	228	6.5	Vartanyan et al. 2008	Arppe et al. 2019	Palaeozoic	sedimentary	Colluvial	10.5985	NA	no	266.633	over 50km	0	0	PF today, PF at LGM	-13.738	208.237	See Arppe et al. 2019				Arppe et al. 2019
Wrangel Island	Russia	179.42	71.23	P-10-C, NZV-3, Sr-30	ARP-14	14C date is a mean value (Â± 1 stdev of the mean) based on four determinations; GIN-8654 (6720 Â± 50), GIN-6990 (6750 Â± 30), LU-2736 (6760 Â± 50), LU-3515 (6830 Â± 40).	Mammuthus	M. primigenius	bone	bone	GIN-8654, GIN-6990, LU-2736, LU-3515	6765	50	7662 - 7580	7619	43.2	15.3	0.2	734	223	-1.5	Vartanyan et al. 2008	Arppe et al. 2019	Palaeozoic	sedimentary	Colluvial	10.5985	NA	no	266.633	over 50km	0	0	PF today, PF at LGM	-13.738	1033.83	See Arppe et al. 2019				Arppe et al. 2019
Wrangel Island	Russia	179.42	71.23	J-14, 98-14, Sr-32	ARP-13		Mammuthus	M. primigenius	tooth	molar	Ua-17622	7060	80	7965 - 7794	7880	43.4	16.2	0.2	681	217	6.8	Vartanyan et al. 2008	Arppe et al. 2019	Palaeozoic	sedimentary	Colluvial	10.5985	NA	no	266.633	over 50km	0	0	PF today, PF at LGM	-13.738	208.237	See Arppe et al. 2019				Arppe et al. 2019
Wrangel Island	Russia	179.42	71.23	P-5, PIK-1, Sr-34	ARP-50		Mammuthus	M. primigenius	tooth	molar	LU-2809	7250	60	8169 - 7985	8078	45.7	16.1	0.2	634	191	6.8	Vartanyan et al. 2008	Arppe et al. 2019	Palaeozoic	sedimentary	Colluvial	10.5985	NA	no	266.633	over 50km	0	0	PF today, PF at LGM	-13.738	208.237	See Arppe et al. 2019				Arppe et al. 2019
Wrangel Island	Russia	179.42	71.23	P-32, OX-3, Sr-6	ARP-70		Mammuthus	M. primigenius	tooth	molar	Ua-13372	7510	80	8387 - 8207	8309	40.1	14.5	0.2	558	173	3.8	Vartanyan et al. 2008	Arppe et al. 2019	Palaeozoic	sedimentary	Colluvial	10.5985	NA	no	266.633	over 50km	0	0	PF today, PF at LGM	-13.738	1066.13	See Arppe et al. 2019				Arppe et al. 2019
Wrangel Island	Russia	179.42	71.23	P-15b, 1-M	ARP-12		Mammuthus	M. primigenius	tooth	tusk	GIN-6995	7710	40	8538 - 8431	8488	42.9	14.7	0.2	723	213	7.1	Vartanyan et al. 2008	Arppe et al. 2019	Palaeozoic	sedimentary	Colluvial	10.5985	NA	no	266.633	over 50km	0	0	PF today, PF at LGM	-13.738	1036.21	See Arppe et al. 2019				Arppe et al. 2019
Wrangel Island	Russia	179.42	71.23	J-4, 98-04	ARP-11		Mammuthus	M. primigenius	tooth	molar	Ua-17612	7835	85	8850 - 8482	8648	44.1	15.4	0.2	635	193	6.2	Vartanyan et al. 2008	Arppe et al. 2019	Palaeozoic	sedimentary	Colluvial	10.5985	NA	no	266.633	over 50km	0	0	PF today, PF at LGM	-14.4821	208.237	See Arppe et al. 2019				Arppe et al. 2019
Wrangel Island	Russia	179.42	71.23	P-30, OX-1	ARP-68		Mammuthus	M. primigenius	tooth	molar	Ua-13370	7910	80	8976 - 8601	8760	41.7	15	0.2	607	187	4.8	Vartanyan et al. 2008	Arppe et al. 2019	Palaeozoic	sedimentary	Colluvial	16.3467	NA	no	266.633	over 50km	0	0	PF today, PF at LGM	-14.4821	1066.13	See Arppe et al. 2019				Arppe et al. 2019
Wrangel Island	Russia	179.42	71.23	P-37, OX-8	ARP-74		Mammuthus	M. primigenius	tooth	molar	Ua-13377	8030	75	9018 - 8771	8880	42.3	15.2	0.2	627	193	-0.2	Vartanyan et al. 2008	Arppe et al. 2019	Palaeozoic	sedimentary	Colluvial	16.3467	NA	no	266.633	over 50km	0	0	PF today, PF at LGM	-14.4821	1033.83	See Arppe et al. 2019				Arppe et al. 2019
Wrangel Island	Russia	179.42	71.23	J-16, 98-16	ARP-10		Mammuthus	M. primigenius	tooth	molar	Ua-17624	8135	80	9263 - 8994	9089	41.6	14.6	0.2	730	220	5.8	Vartanyan et al. 2008	Arppe et al. 2019	Palaeozoic	sedimentary	Colluvial	16.3467	NA	no	266.633	over 50km	0	0	PF today, PF at LGM	-14.4821	583.385	See Arppe et al. 2019				Arppe et al. 2019
Wrangel Island	Russia	179.42	71.23	P-23, OX-13, Sr-36	ARP-62		Mammuthus	M. primigenius	tooth	molar	Ua-13363	8640	80	9698 - 9533	9633	44	15.8	0.2	651	201	6	Vartanyan et al. 2008	Arppe et al. 2019	Palaeozoic	sedimentary	Colluvial	16.3467	4476	no	266.633	over 50km	0	0	PF today, PF at LGM	-14.06	208.237	See Arppe et al. 2019				Arppe et al. 2019
Wrangel Island	Russia	179.42	71.23	J-1, 98-01, Sr-8	ARP-9		Mammuthus	M. primigenius	tooth	molar	Ua-17609	8850	95	10153 - 9768	9929	41	14.9	0.2	617	192	2.6	Vartanyan et al. 2008	Arppe et al. 2019	Palaeozoic	sedimentary	Colluvial	16.3467	4476	no	266.633	over 50km	0	0	PF today, PF at LGM	-14.06	226.761	See Arppe et al. 2019				Arppe et al. 2019
Wrangel Island	Russia	179.42	71.23	P-8, GUS-8, Sr-35	ARP-53		Mammuthus	M. primigenius	tooth	molar	LU-2823	12010	110	14033 - 13792	13900	40.4	14.5	0.2	473	145	2.6	Vartanyan et al. 2008	Arppe et al. 2019	Palaeozoic	sedimentary	Colluvial	16.3467	2622	no	266.633	over 50km	0	0	PF today, PF at LGM	-21.2902	226.761	See Arppe et al. 2019				Arppe et al. 2019
Wrangel Island	Russia	179.42	71.23	J-3, 98-03, Sr-38	ARP-8		Mammuthus	M. primigenius	tooth	molar	Ua-17611	12415	120	14868 - 14297	14566	41.8	14.8	0.2	634	192	-1.8	Vartanyan et al. 2008	Arppe et al. 2019	Palaeozoic	sedimentary	Colluvial	16.3467	2603	no	266.633	over 50km	0	0	PF today, PF at LGM	-22.1467	966.333	See Arppe et al. 2019				Arppe et al. 2019
Wrangel Island	Russia	179.42	71.23	J-25, 98-25, Sr-40	ARP-7		Mammuthus	M. primigenius	tooth	molar	Ua-17633	12505	135	15030 - 14354	14693	41.6	14.9	0.2	663	204	2.7	Vartanyan et al. 2008	Arppe et al. 2019	Palaeozoic	sedimentary	Colluvial	16.3467	2603	no	266.633	over 50km	0	0	PF today, PF at LGM	-22.1467	226.761	See Arppe et al. 2019				Arppe et al. 2019
Wrangel Island	Russia	179.42	71.23	P-6, KRF-2, Sr-9	ARP-51		Mammuthus	M. primigenius	tooth	molar	LU-2792	12980	80	15658 - 15386	15529	41.1	14.6	0.2	609	185	1.6	Vartanyan et al. 2008	Arppe et al. 2019	Palaeozoic	sedimentary	Colluvial	16.3467	2590	no	266.633	over 50km	0	0	PF today, PF at LGM	-22.8031	226.761	See Arppe et al. 2019				Arppe et al. 2019
Wrangel Island	Russia	179.42	71.23	B-4, Sr-46	ARP-86		Bos/Bison	Bison priscus	bone	bone	Ua-21319	12990	95	15686 - 15380	15544	45	15.9	0.2	647	196	8.6	Vartanyan et al. 2008	Arppe et al. 2019	Palaeozoic	sedimentary	Colluvial	16.3467	2590	no	266.633	over 50km	0	0	PF today, PF at LGM	-22.8031	772.748	See Arppe et al. 2019				Arppe et al. 2019
Wrangel Island	Russia	179.42	71.23	J-2, 98-02, Sr-11	ARP-6		Mammuthus	M. primigenius	tooth	molar	Ua-17610	14570	140	18015 - 17521	17800	43.7	15.3	0.2	704	212	-3.3	Vartanyan et al. 2008	Arppe et al. 2019	Palaeozoic	sedimentary	Colluvial	16.3467	2573	no	266.633	over 50km	0	0	PF today, PF at LGM	-24.6597	1033.83	See Arppe et al. 2019				Arppe et al. 2019
Wrangel Island	Russia	179.42	71.23	OB-2, Sr-48	ARP-82		Ovibos	Ovibos moschatus	bone	bone	Ua-21321	17670	215	21746 - 21062	21417	42.5	15.2	0.2	638	195	5.3	Vartanyan et al. 2008	Arppe et al. 2019	Palaeozoic	sedimentary	Colluvial	16.3467	2322	no	266.633	over 50km	0	0	PF today, PF at LGM	-26.1896	1501.47	See Arppe et al. 2019				Arppe et al. 2019
Wrangel Island	Russia	179.42	71.23	P-42, N64, Sr-41	ARP-5		Mammuthus	M. primigenius	bone	bone	LU-3510	18030	130	22157 - 21778	21945	42.2	15.1	0.2	729	225	1.7	Vartanyan et al. 2008	Arppe et al. 2019	Palaeozoic	sedimentary	Colluvial	16.3467	2310	no	266.633	over 50km	0	0	PF today, PF at LGM	-26.4076	226.761	See Arppe et al. 2019				Arppe et al. 2019
Wrangel Island	Russia	179.42	71.23	B-3, Sr-45	ARP-85		Bos/Bison	Bison priscus	bone	bone	Ua-21318	19400	210	23729 - 23110	23386	43.9	15.8	0.2	695	215	10.4	Vartanyan et al. 2008	Arppe et al. 2019	Palaeozoic	sedimentary	Colluvial	16.3467	2354	no	266.633	over 50km	0	0	PF today, PF at LGM	-26.4363	932.954	See Arppe et al. 2019				Arppe et al. 2019
Wrangel Island	Russia	179.42	71.23	P-9, NZV-1, Sr-13	ARP-4		Mammuthus	M. primigenius	tooth	molar	LU-2807	20000	110	24129 - 23872	24016	40	14.6	0.2	593	185	2.5	Vartanyan et al. 2008	Arppe et al. 2019	Palaeozoic	sedimentary	Colluvial	16.3467	2442	no	266.633	over 50km	0	0	PF today, PF at LGM	-26.4363	226.761	See Arppe et al. 2019				Arppe et al. 2019
Wrangel Island	Russia	179.42	71.23	P-43, 88, Sr-42	ARP-76		Mammuthus	M. primigenius	bone	bone	LU-3512	20660	190	25153 - 24630	24875	42.4	15	0.2	524	159	3.1	Vartanyan et al. 2008	Arppe et al. 2019	Palaeozoic	sedimentary	Colluvial	16.3467	2574	no	266.633	over 50km	0	0	PF today, PF at LGM	-26.4363	214.905	See Arppe et al. 2019				Arppe et al. 2019
Wrangel Island	Russia	179.42	71.23	P-44, SR-2, Sr-43	ARP-3		Mammuthus	M. primigenius	bone	bone	GIN-8257	22400	200	26971 - 26453	26729	42.1	14.6	0.2	748	223	6.3	Vartanyan et al. 2008	Arppe et al. 2019	Palaeozoic	sedimentary	Colluvial	16.3467	2410	no	266.633	over 50km	0	0	PF today, PF at LGM	-27.2856	208.237	See Arppe et al. 2019				Arppe et al. 2019
Wrangel Island	Russia	179	71		OxA-11841		Mammuthus	Mammuthus primigenius	bone	not given	OxA-11841	25890	140	30245 - 30022	30142			0.19	643.42	195.373	3.6655	Barnes et al. 2007	This study	Palaeozoic	sedimentary	Marine	31.806	2645	no	238.107	over 50km	0	0	PF today, PF at LGM	-25.0953	216.864	OX AF	yes	yes	Pre-extracted collagen from ORAU
Wrangel Island	Russia	179.42	71.23	P-45, 87, Sr-44	ARP-77		Mammuthus	M. primigenius	bone	bone	LU-3511	37080	1650	42851 - 40446	41760	43.3	15.3	0.2	600	182	2.8	Vartanyan et al. 2008	Arppe et al. 2019	Palaeozoic	sedimentary	Colluvial	10.5985	NA	no	266.633	over 50km	0	0	PF today, PF at LGM	-23.2654	214.905	See Arppe et al. 2019				Arppe et al. 2019
Wrangel Island	Russia	179.43	71.26		OxA-19364		Coelodonta	Coelodonta antiquitatis	bone	femur (same as LE-5276)	OxA-19364	37780	310	42324 - 42072	42193			0.17	672.066	210.692	-1.72158	Lister & Stuart in prep	This study	Palaeozoic	sedimentary	Colluvial	10.9409	NA	no	269.196	over 50km	0	0	PF today, PF at LGM	-23.2654	216.864	Ox AF	yes	yes	Pre-extracted collagen from ORAU	no
Wrangel Island	Russia	179.42	71.23	J-10, 98-10, Sr-14	ARP-2		Mammuthus	M. primigenius	tooth	molar	Ua-17618	38375	2115	44585 - 41089	43001	41.7	14.1	0.2	664	193	3	Vartanyan et al. 2008	Arppe et al. 2019	Palaeozoic	sedimentary	Colluvial	10.5985	NA	no	266.633	over 50km	0	0	PF today, PF at LGM	-22.7195	214.905	See Arppe et al. 2019				Arppe et al. 2019
Yakutia, Indigirka Lowland	Russia	149.69	70.55		OxA-21009		Mammuthus	Mammuthus primigenius	tooth	not given	OxA-21009	28420	160	32919 - 32197	32558			0.21	578.079	177.702	-4.9525	Palkopoulou et al. 2013	This study	Mesozoic	sedimentary	Alluvial	418.237	2284	no	1.96331	within 10km	0	0	PF today, PF at LGM	-24.9264	1207.88	Ox AF	yes	yes	Pre-extracted collagen from ORAU
Yakutia, Indigirka Lowland	Russia	144.58	70.53		OxA-21008		Mammuthus	Mammuthus primigenius	tooth	not given	OxA-21008	49100	1200	54746 - 50916	52396			0.18	676.172	209.019	1.38615	Palkopoulou et al. 2013	This study	Mesozoic	sedimentary	Alluvial	409.257	NA	no	0	within 10km	0	0	PF today, PF at LGM	-21.25	1207.88	Ox AF	yes	yes	Pre-extracted collagen from ORAU
Yarte 6, Urals	Russia	66.55	65.93		OxA-10915		Mammuthus	Mammuthus primigenius	bone	not given	OxA-10915	38000	500	42469 - 42074	42272			0.22	549.227	169.051	3.04961	Lister & Stuart in prep	This study	Mesozoic	sedimentary	Glacial	304.103	NA	no	351.897	over 50km	0	0	PF today, PF at LGM	-15.1258	987.606	OX AF	yes	yes	Pre-extracted collagen from ORAU	no
Y-hohle	Switzerland	7.5	47.48	59/20/1	UPN-231		Rangifer	Rangifer tarandus	bone	not given	OxA-V-2748-22C	19300	90	23660 - 23047	23227	41.79	15.3	0.14	781	245	-12.6	Reade et al. 2020a	Reade et al. 2020a	Cenozoic	sedimentary	Bedrock	351.724	679	no	0.00861112	within 10km	0	109.597	no PF today, PF at LGM	3.31078	1182.96	UCL (AF)	yes	yes	Reade et al., 2020a	Reade et al., 2020a	2.9

## Sheet: Czech context dated data
Site	Country	Latitude	Longitude	Sample.Info.Excavation.ID.Museum.Code	Sample code	Other sample codes associated with specimen	Faunal Category	Species	Material_type	Element	14C lab code	14C date	14C uncertainty	cal BP from (1 sigma)	cal BP to (1 sigma)	Median Date cal BP (2 sigma)	AgeCat	Collagen Yield	%C	%N	%S	d34S	C:S	N:S	Collagen extraction method for isotope	Ultra-filtered for S isotopes?	Ultra-filtered for dating?	N isotope also reported?	14C reference	Sulfur isotope reference
Brno-Styrice III	Czech Republic	49.18	16.59		UPN-045		Equus	Equus sp.	bone	tibia	NA	NA	NA	NA	NA		c. 18 ka		42.3693	15.2431	0.27	-7.85241	420.423	129.646	UCL (AG)	No	Yes	Reade et al., 2021	NA	This study
Dolni Vestonice	Czech Republic	48.88	16.67	AKC156 Box327B	DOL48		Equus	Equus sp.	bone	Phalanx	NA	NA	NA	NA	NA		c. 29 - 33 ka		33.1535	11.822	0.24	-5.96064	368.565	112.649	Cambridge	No		Reade et al., 2021	NA	This study
Dolni Vestonice	Czech Republic	48.88	16.67	AKC158 Box333B 1957	DOL47		Equus	Equus sp.	bone	metatarsal	NA	NA	NA	NA	NA		c. 29 - 33 ka		34.523	12.4746	0.21	-3.79157	431.216	133.557	Cambridge	No		Reade et al., 2021	NA	This study
Dolni Vestonice	Czech Republic	48.88	16.67	no akc number ex1927 Box238	DOL35		Mammuthus	Mammuthus primigenius	bone	not given	NA	NA	NA	NA	NA		c. 29 - 33 ka		31.5757	11.4848	0.15	0.290774	570.725	177.931	Cambridge	No			NA	This study
Dolni Vestonice	Czech Republic	48.88	16.67	akc145 1928 Box251Aa	DOL23		Rangifer	Rangifer tarandus	bone	Phalanx	OxA-V-3138-12C	25930	120	30256	30051	30162	c. 29 - 33 ka		41.5037	14.6873	0.15	0.1109	726.427	220.344	Cambridge	No		Reade et al., 2021	This study	This study
Kůlna	Czech Republic	49.41	16.74	Layer 4 sektor D, I, II / F, G, found 1962	UPN-049		Alces	Alces alces	bone	metatarsus	NA	NA	NA	NA	NA		c. 14.1 - 12.7 ka	97.4	10.8645	14.9827	0.23	0.6	500	151	UCL (AF)	Yes		Reade et al., 2021	NA	Reade et al., 2021
Kůlna	Czech Republic	49.41	16.74	Layer 4 sektor D, III/ K, L, M, N, O, depth 165-185 cm	UPN-059		Alces	Alces alces	tooth	molar, upper	NA	NA	NA	NA	NA		c. 14.1 - 12.7 ka	75.1	8.67105	14.8695	0.2	-3.1	557	168	UCL (AG)	No		Reade et al., 2021	NA	Reade et al., 2021
Kůlna	Czech Republic	49.41	16.74	Layer 4 sektor D, II/ E-F, found 1962	UPN-067		Alces	Alces alces	tooth	M3, lower	NA	NA	NA	NA	NA		c. 14.1 - 12.7 ka	58.8	7.15154	14.9716	0.21	0	546	166	UCL (AG)	No		Reade et al., 2021	NA	Reade et al., 2021
Kůlna	Czech Republic	49.41	16.74	Layer 4 sektor D, I, II / A+ pod skalou, found 1962	UPN-068		Alces	Alces alces	bone	mandibula with molars	NA	NA	NA	NA	NA		c. 14.1 - 12.7 ka	13.1	1.19471	13.5934	0.18	-0.3	590	177	UCL (AF)	Yes		Reade et al., 2021	NA	Reade et al., 2021
Kůlna	Czech Republic	49.41	16.74	Layer 4 87/61	UPN-158		Alces	Alces alces	bone	metatarsus dex	NA	NA	NA	NA	NA		c. 14.1 - 12.7 ka	26.1	2.29168	8.7164	0.13	-6.4	499	155	UCL (AG)	No		Reade et al., 2021	NA	Reade et al., 2021
Kůlna	Czech Republic	49.41	16.74	Layer 4 K2011003	UPN-162		Alces	Alces alces	bone	metatarsus	OxA-25284	11820	50	13754	13606	13679	c. 14.1 - 12.7 ka	29	2.68593	9.42051	0.17	-4.7	426	130	UCL (AG)	No	Yes	Reade et al., 2021	Nerudová & Neruda, 2014	Reade et al., 2021
Kůlna	Czech Republic	49.41	16.74	Layer 4 K2011004	UPN-163		Alces	Alces alces	bone	metatarsus	OxA-25285	11770	55	13746	13515	13636	c. 14.1 - 12.7 ka	15.3	1.56186	5.77344	0.13	-1.8	315	100	UCL (AG)	No	Yes	Reade et al., 2021	Nerudová & Neruda, 2014	Reade et al., 2021
Kůlna	Czech Republic	49.41	16.74	Layer 4 sektor D, 1/M, N, found 1962	UPN-046		Bos	Bos primigenius	bone	phalange	NA	NA	NA	NA	NA		c. 14.1 - 12.7 ka	23.1	2.17024	14.3198	0.18	0.8	582	181	UCL (AF)	Yes		Reade et al., 2021	NA	Reade et al., 2021
Kůlna	Czech Republic	49.41	16.74	Layer 4 sektor D, II, III, IV/ P, R, P, S, found 1962	UPN-071		Bos	Bos primigenius	bone	phalange 2 fragment	NA	NA	NA	NA	NA		c. 14.1 - 12.7 ka	24.1	2.80233	15.1614	0.15	-1.8	713	226	UCL (AF)	Yes		Reade et al., 2021	NA	Reade et al., 2021
Kůlna	Czech Republic	49.41	16.74	Layer 4 sektor D, II, III, IV/ P, R, P, S, found 1962	UPN-072		Bos	Bos primigenius	bone	metatarsus, proximal, short fragment	NA	NA	NA	NA	NA		c. 14.1 - 12.7 ka	66.8	6.17432	15.8574	0.16	-8.2	742	234	UCL (AF)	Yes		Reade et al., 2021	NA	Reade et al., 2021
Kůlna	Czech Republic	49.41	16.74	Layer 4 sektor D, II, III, IV/ P, R, P, S, found 1962	UPN-073		Bos	Bos primigenius	bone	metatarsus, proximal, long fragment	NA	NA	NA	NA	NA		c. 14.1 - 12.7 ka	11.6	1.46835	15.338	0.17	0.3	652	202	UCL (AF)	Yes		Reade et al., 2021	NA	Reade et al., 2021
Kůlna	Czech Republic	49.41	16.74	Layer 4 sektor D, II, III, IV/ P, R, P, S, found 1962	UPN-074		Bos	Bos primigenius	bone	metacarpal, distal	NA	NA	NA	NA	NA		c. 14.1 - 12.7 ka	18.9	2.19385	14.7853	0.16	-1.8	696	218	UCL (AF)	Yes		Reade et al., 2021	NA	Reade et al., 2021
Kůlna	Czech Republic	49.41	16.74	Layer 4 sektor A, 9e, found 1961	UPN-079		Bos	Bos primigenius	bone	humerus, distal fragment	NA	NA	NA	NA	NA		c. 14.1 - 12.7 ka	4.6	0.834391	13.3181	0.16	-4.6	617	188	UCL (AF)	Yes		Reade et al., 2021	NA	Reade et al., 2021
Kůlna	Czech Republic	49.41	16.74	Layer 4 sektor A, 9f, found 1961	UPN-081		Bos	Bos primigenius	bone	metacarpus	NA	NA	NA	NA	NA		c. 14.1 - 12.7 ka	9.2	1.21822	13.9706	0.19	-4	560	172	UCL (AF)	Yes		Reade et al., 2021	NA	Reade et al., 2021
Kůlna	Czech Republic	49.41	16.74	Layer 6 sektor A, 6f, found 1961	UPN-093		Bos	Bos primigenius	bone	phalange	NA	NA	NA	NA	NA		c. 15.5 - 14.5 ka	16.7	1.97376	8.89943	0.08	-2.1	810	249	UCL (AG)	No		Reade et al., 2021	NA	Reade et al., 2021
Kůlna	Czech Republic	49.41	16.74	Layer 6 sektor A, 6f, found 1961	UPN-094		Bos	Bos primigenius	bone	metacarpus, distal	NA	NA	NA	NA	NA		c. 15.5 - 14.5 ka	37.1	5.6	15.4086	0.13	-8.2	847	266	UCL (AG)	No		Reade et al., 2021	NA	Reade et al., 2021
Kůlna	Czech Republic	49.41	16.74	Layer 5 sector A, 4c, found 1961	UPN-106		Bos	Bos primigenius	bone	carpal	OxA-V-3079-13C	11133	33	13106	13003	13077	c. 14.1 - 12.7 ka	26.1	4.1	14.1531	0.15	-9.3	723	221	UCL (AG)	No		Reade et al., 2021	Reade et al., 2021	Reade et al., 2021
Kůlna	Czech Republic	49.41	16.74	Layer 6 sector G1, 38/L-O, depth 155/175 cm, found 1968	UPN-149		Bos	Bos primigenius	bone	phalange	NA	NA	NA	NA	NA		c. 15.5 - 14.5 ka	86.4	13.9	14.3913	0.18	-5	567	180	UCL (AG)	No		Reade et al., 2021	NA	Reade et al., 2021
Kůlna	Czech Republic	49.41	16.74	Layer 6 sector G1, 37, 38/ I, J, depth 0-50, OK 094961, found 1966	UPN-152		Bos	Bos primigenius	bone	phalange 1	NA	NA	NA	NA	NA		c. 15.5 - 14.5 ka	162	15.9606	17.0403	0.17	-9.1	700	224	UCL (AG)	No		Reade et al., 2021	NA	Reade et al., 2021
Kůlna	Czech Republic	49.41	16.74	Layer 4 sektor D, 3-4/M, depth 155/165 found 1962	UPN-054		Cervus elaphus	Cervus elaphus	bone	metacarpus	NA	NA	NA	NA	NA		c. 14.1 - 12.7 ka	49.7	7.83788	15.6321	0.14	-1.2	794	247	UCL (AF)	Yes		Reade et al., 2021	NA	Reade et al., 2021
Kůlna	Czech Republic	49.41	16.74	Layer 4 sektor D, II/L, depth 165-185 cm, found 1962	UPN-065		Cervus elaphus	Cervus elaphus	bone	metatarsus	OxA-V-3071-8C/OxA-V-3071-9C	11805	22	13747	13601	13676	c. 14.1 - 12.7 ka	31.6	3.80494	16.5373	0.17	-9.5	727	229	UCL (AF)	Yes		Reade et al., 2021	Reade et al., 2021	Reade et al., 2021
Kůlna	Czech Republic	49.41	16.74	Layer 4 sektor D, I, 1 / P-R, depth 180-190, found 1962	UPN-075		Cervus elaphus	Cervus elaphus	bone	metacarpal, distal	NA	NA	NA	NA	NA		c. 14.1 - 12.7 ka	9.8	1.08635	13.9197	0.12	-4.6	885	273	UCL (AF)	Yes		Reade et al., 2021	NA	Reade et al., 2021
Kůlna	Czech Republic	49.41	16.74	Layer 4 sektor A, 8e, found 1961	UPN-088		Cervus elaphus	Cervus elaphus	bone	metacarpal	NA	NA	NA	NA	NA		c. 14.1 - 12.7 ka	30	3.45941	13.4048	0.14	-1.1	729	220	UCL (AG)	No		Reade et al., 2021	NA	Reade et al., 2021
Kůlna	Czech Republic	49.41	16.74	Layer 4 sektor A, 6f, found 1961	UPN-089		Cervus elaphus	Cervus elaphus	tooth	M2, upper	NA	NA	NA	NA	NA		c. 14.1 - 12.7 ka	16.8	3.28703	14.7794	0.13	-6.1	845	261	UCL (AG)	No		Reade et al., 2021	NA	Reade et al., 2021
Kůlna	Czech Republic	49.41	16.74	Layer 6 sektor A, 7e, found 1961	UPN-096		Cervus elaphus	Cervus elaphus	bone	metatarsus, distal	NA	NA	NA	NA	NA		c. 15.5 - 14.5 ka	17.3	2.06247	13.2265	0.14	-1.9	688	209	UCL (AG)	No		Reade et al., 2021	NA	Reade et al., 2021
Kůlna	Czech Republic	49.41	16.74	Layer 6 sector D, III/H-K, depth 170-190 cm, found 1966	UPN-147		Cervus elaphus	Cervus elaphus	tooth	M3, lower	NA	NA	NA	NA	NA		c. 15.5 - 14.5 ka	34.2	4.51604	15.776	0.17	-2.4	672	208	UCL (AG)	No		Reade et al., 2021	NA	Reade et al., 2021
Kůlna	Czech Republic	49.41	16.74	Layer 4 K-12758/75	UPN-159		Cervus elaphus	Cervus elaphus	bone	metatarsus dex	NA	NA	NA	NA	NA		c. 14.1 - 12.7 ka	6.9	0.869018	10.3149	0.13	-7.8	596	178	UCL (AG)	No		Reade et al., 2021	NA	Reade et al., 2021
Kůlna	Czech Republic	49.41	16.74	Layer 4 sektor D, I, II / F, G, found 1962	UPN-050		Equus	Equus sp.	bone	radius, distal	NA	NA	NA	NA	NA		c. 14.1 - 12.7 ka	31.8	4.3	14.6258	0.14	-10.1	786	236	UCL (AF)	Yes		Reade et al., 2021	NA	Reade et al., 2021
Kůlna	Czech Republic	49.41	16.74	Layer 4 sektor D, III/ K, L, M, N, O, depth 165-185 cm	UPN-056		Equus	Equus sp.	bone	metacarpal	NA	NA	NA	NA	NA		c. 14.1 - 12.7 ka	37.6	3.85206	15.4309	0.15	-6	775	244	UCL (AF)	Yes		Reade et al., 2021	NA	Reade et al., 2021
Kůlna	Czech Republic	49.41	16.74	Layer 4 sektor D, III/ K, L, M, N, O, depth 165-185 cm	UPN-057		Equus	Equus sp.	bone	metapodial, distal	NA	NA	NA	NA	NA		c. 14.1 - 12.7 ka	43.3	4.31361	15.3344	0.15	-6.3	741	232	UCL (AF)	Yes		Reade et al., 2021	NA	Reade et al., 2021
Kůlna	Czech Republic	49.41	16.74	Layer 4 sektor D, I, II / S, depth 160-170 cm	UPN-063		Equus	Equus sp.	bone	metapodial, distal	NA	NA	NA	NA	NA		c. 14.1 - 12.7 ka	10.6	1.9	16.0855	0.15	-10.6	806	252	UCL (AF)	Yes		Reade et al., 2021	NA	Reade et al., 2021
Kůlna	Czech Republic	49.41	16.74	Layer 4 sektor D, II, III, IV/ P, R, P, S, found 1962	UPN-069		Equus	Equus sp.	bone	tibia	NA	NA	NA	NA	NA		c. 14.1 - 12.7 ka	53.3	5.27566	15.9	0.15	-5.7	796	249	UCL (AF)	Yes		Reade et al., 2021	NA	Reade et al., 2021
Kůlna	Czech Republic	49.41	16.74	Layer 4 sektor A, 9e, found 1961	UPN-078		Equus	Equus sp.	bone	metacarpus, distal	NA	NA	NA	NA	NA		c. 14.1 - 12.7 ka	29.8	7	14.4319	0.12	-2.4	873	273	UCL (AF)	Yes		Reade et al., 2021	NA	Reade et al., 2021
Kůlna	Czech Republic	49.41	16.74	Layer 4 sektor A, 9f, found 1961	UPN-080		Equus	Equus sp.	bone	tibia fragment	NA	NA	NA	NA	NA		c. 14.1 - 12.7 ka	4.6	0.623729	13.9248	0.16	-3.8	649	198	UCL (AF)	Yes		Reade et al., 2021	NA	Reade et al., 2021
Kůlna	Czech Republic	49.41	16.74	Layer 6 sektor A, 6a, found 1961	UPN-101		Equus	Equus sp.	bone	tibia	NA	NA	NA	NA	NA		c. 15.5 - 14.5 ka	22.3	1.9	15.2352	0.15	-10.8	728	226	UCL (AF)	Yes		Reade et al., 2021	NA	Reade et al., 2021
Kůlna	Czech Republic	49.41	16.74	Layer 6 sektor A, 6a, found 1961	UPN-102		Equus	Equus sp.	bone	phalange	OxA-V-2775-57C	12910	60	15540	15322	15434	c. 15.5 - 14.5 ka	30.7	5	14.9055	0.14	-19.3	777	237	UCL (AG)	No	Yes	Reade et al., 2021	Reade et al., 2021	Reade et al., 2021
Kůlna	Czech Republic	49.41	16.74	Layer 6 sektor A, pruh 3-4, found 1961	UPN-103		Equus	Equus sp.	bone	pelvis	OxA-V-3079-12C	12898	38	15504	15322	15417	c. 15.5 - 14.5 ka	102.6	10.4015	13.5837	0.14	-10.3	732	222	UCL (AG)	No		Reade et al., 2021	Reade et al., 2021	Reade et al., 2021
Kůlna	Czech Republic	49.41	16.74	Layer 5 sector A, 6g, found 1961	UPN-120		Equus	Equus sp.	bone	phalange 2	OxA-V-2777-55C	12810	60	15387	15170	15291	c. 15.5 - 14.5 ka	48.8	7.1	15.3172	0.14	-11.8	827	255	UCL (AG)	No	Yes	Reade et al., 2021	Reade et al., 2021	Reade et al., 2021
Kůlna	Czech Republic	49.41	16.74	Layer 5 sector D, III, IV / S, depth 180-190, found 1962	UPN-128		Equus	Equus sp.	bone	metacarpus, proximal	OxA-V-2777-56C	11510	50	13435	13330	13385	c. 14.1 - 12.7 ka	56.4	4.98365	11.4153	0.13	-5.3	673	202	UCL (AG)	No	Yes	Reade et al., 2021	Reade et al., 2021	Reade et al., 2021
Kůlna	Czech Republic	49.41	16.74	Layer 6 sector D, II, III, IV / R, S, depth 200-220 cm, found 1962	UPN-144		Equus	Equus sp.	tooth	P3-M2?, lower	NA	NA	NA	NA	NA		c. 15.5 - 14.5 ka	15.3	3.2	14.4182	0.14	-10.2	762	239	UCL (AG)	No		Reade et al., 2021	NA	Reade et al., 2021
Kůlna	Czech Republic	49.41	16.74	Layer 6 sector D, III/H-K, depth 170-190 cm, found 1966	UPN-146		Equus	Equus sp.	tooth	P3-M2?, upper	NA	NA	NA	NA	NA		c. 15.5 - 14.5 ka	56.4	4.67623	15.2551	0.15	-14.4	730	228	UCL (AG)	No		Reade et al., 2021	NA	Reade et al., 2021
Kůlna	Czech Republic	49.41	16.74	Layer 6 sector G1, 38/L, depth 95-145 cm, OK 094873, found 1966	UPN-153		Equus	Equus sp.	bone	scapula	OxA-V-3079-15C	12665	36	15163	15025	15098	c. 15.5 - 14.5 ka	53.1	10.563	16.4414	0.17	-13.9	708	225	UCL (AG)	No		Reade et al., 2021	Reade et al., 2021	Reade et al., 2021
Kůlna	Czech Republic	49.41	16.74	Layer 6 sector G1, 38/L, depth 95-145 cm, found 1966, OK-094867	UPN-154		Equus	Equus sp.	bone	phalange	OxA-V-3079-16C	12673	37	15176	15035	15109	c. 15.5 - 14.5 ka	16.6	2.9	16.1106	0.16	-17.7	717	228	UCL (AG)	No		Reade et al., 2021	Reade et al., 2021	Reade et al., 2021
Kůlna	Czech Republic	49.41	16.74	Layer 6 sector G1, 38/L, depth 95-145 cm, found 1966, OK-094868	UPN-155		Equus	Equus sp.	tooth	P3-M2?, upper	NA	NA	NA	NA	NA		c. 15.5 - 14.5 ka	45.9	9.6	15.3966	0.15	-10.5	737	233	UCL (AG)	No		Reade et al., 2021	NA	Reade et al., 2021
Kůlna	Czech Republic	49.41	16.74	Layer 6 sector G1, 37, 38/M, depth 95-145 cm found in 1966, OK 094918	UPN-156		Equus	Equus sp.	bone	carpal	NA	NA	NA	NA	NA		c. 15.5 - 14.5 ka	73.3	14.9	15.0205	0.21	-3.1	511	164	UCL (AG)	No		Reade et al., 2021	NA	Reade et al., 2021
Kůlna	Czech Republic	49.41	16.74	Layer 4 Sector A	UPN-164		Equus	Equus sp.	bone	tibia	OxA-25286	11070	50	13080	12929	12995	c. 14.1 - 12.7 ka	39.6	4.60198	13.0974	0.15	-6.8	655	199	UCL (AG)	No	Yes	Reade et al., 2021	Nerudová & Neruda, 2014	Reade et al., 2021
Kůlna	Czech Republic	49.41	16.74	Layer 5 K2011007	UPN-166		Equus	Equus	bone	not given	OxA-25288	12600	60	15132	14911	15004	c. 15.5 - 14.5 ka	90.4	10.8173	13.2041	0.21	-4.6	453	142	UCL (AG)	No	Yes	Reade et al., 2021	Nerudová & Neruda, 2014	Reade et al., 2021
Kůlna	Czech Republic	49.41	16.74	Layer 6 sector G1	UPN-169		Equus	Equus sp.	bone	pelvis	OxA-25289	12575	60	15112	14847	14954	c. 15.5 - 14.5 ka	66.1	7.84942	14.0129	0.18	-5.7	574	181	UCL (AG)	No	Yes	Reade et al., 2021	Nerudová & Neruda, 2014	Reade et al., 2021
Kůlna	Czech Republic	49.41	16.74	Layer 6 sector G1	UPN-170		Equus	Equus sp.	bone	tibia	OxA-25290	12555	60	15077	14620	14907	c. 15.5 - 14.5 ka	76.4	7.23006	12.4318	0.18	-3	494	154	UCL (AG)	No	Yes	Reade et al., 2021	Nerudová & Neruda, 2014	Reade et al., 2021
Kůlna	Czech Republic	49.41	16.74	Layer 4 sektor D, III, IV / S, depth 160-170 cm, found 1962	UPN-053		Large herbivore	Rangifer tarandus	bone	metacarpal	NA	NA	NA	NA	NA		c. 14.1 - 12.7 ka	7.5	1.2	14.0524	0.17	-2.6	596	186	UCL (AF)	Yes		Reade et al., 2021	NA	Reade et al., 2021
Kůlna	Czech Republic	49.41	16.74	Layer 4 sektor D, III/ K, L, M, N, O, depth 165-185cm	UPN-060		Large herbivore	Rangifer tarandus	bone	metatarsus	NA	NA	NA	NA	NA		c. 14.1 - 12.7 ka	10.6	1.50697	15.3599	0.17	-5.5	672	209	UCL (AF)	Yes		Reade et al., 2021	NA	Reade et al., 2021
Kůlna	Czech Republic	49.41	16.74	Layer 5 K2011006	UPN-165		Large herbivore	Large herbivore	bone	not given	OxA-25287	11010	50	13053	12841	12938	c. 14.1 - 12.7 ka	86.8	10.3014	13.4367	0.2	-2.1	500	156	UCL (AG)	No	Yes	Reade et al., 2021	Nerudová & Neruda, 2014	Reade et al., 2021
Kůlna	Czech Republic	49.41	16.74	Layer 4 sektor A, 9d, found 1961	UPN-085		Rangifer	Rangifer tarandus	bone	phalange 2	OxA-V-3071-10C	19980	70	24082	23867	23988	c. 23 -24 ka	8.8	0.7	15.0144	0.21	-9.2	530	160	UCL (AF)	Yes		Reade et al., 2021	Reade et al., 2021	Reade et al., 2021
Kůlna	Czech Republic	49.41	16.74	Layer 6 sektor A, 7e, found 1961	UPN-095		Rangifer	Rangifer tarandus	bone	calcaneus	NA	NA	NA	NA	NA		c. 15.5 - 14.5 ka	119.5	11.5425	14.5598	0.17	-10.5	648	198	UCL (AG)	No		Reade et al., 2021	NA	Reade et al., 2021
Kůlna	Czech Republic	49.41	16.74	Layer 6 sektor A, 8ab, found 1961	UPN-097		Rangifer	Rangifer tarandus	bone	metatarsus	NA	NA	NA	NA	NA		c. 15.5 - 14.5 ka	37.6	4.17036	13.7567	0.15	-5.9	670	204	UCL (AG)	No		Reade et al., 2021	NA	Reade et al., 2021
Kůlna	Czech Republic	49.41	16.74	Layer 6 sektor A, 8ab, found 1961	UPN-098		Rangifer	Rangifer tarandus	bone	tibia	NA	NA	NA	NA	NA		c. 15.5 - 14.5 ka	47.4	7.42365	14.7727	0.16	-8.4	672	205	UCL (AG)	No		Reade et al., 2021	NA	Reade et al., 2021
Kůlna	Czech Republic	49.41	16.74	Layer 6 sektor A, pruh 1, found 1961	UPN-104		Rangifer	Rangifer tarandus	bone	metatarsal	NA	NA	NA	NA	NA		c. 15.5 - 14.5 ka	81.8	8.31385	10.9599	0.14	-9.4	618	185	UCL (AG)	No		Reade et al., 2021	NA	Reade et al., 2021
Kůlna	Czech Republic	49.41	16.74	Layer 5 sector D, I, IV / S, depth 190-200 cm, found 1962	UPN-135		Rangifer	Rangifer tarandus	bone	phalange 1	OxA-V-3079-14C	12909	38	15518	15336	15430	c. 15.5 - 14.5 ka	59.6	6.99531	14.065	0.17	-7.9	635	189	UCL (AG)	No		Reade et al., 2021	Reade et al., 2021	Reade et al., 2021
Kůlna	Czech Republic	49.41	16.74	Layer 6 sector D, I, II / B-D, depth 260-270 cm, found 1962	UPN-138		Rangifer	Rangifer tarandus	bone	phalange 2	NA	NA	NA	NA	NA		c. 15.5 - 14.5 ka	41.6	9.1	14.4208	0.15	-4.1	717	217	UCL (AG)	No		Reade et al., 2021	NA	Reade et al., 2021
Kůlna	Czech Republic	49.41	16.74	Layer 6 sector D, I-IV / P-S, depth 210-220, found in 1962	UPN-141		Rangifer	Rangifer tarandus	bone	metatarsus	NA	NA	NA	NA	NA		c. 15.5 - 14.5 ka	64.6	8.13397	14.556	0.15	-12	742	224	UCL (AG)	No		Reade et al., 2021	NA	Reade et al., 2021
Kůlna	Czech Republic	49.41	16.74	Layer 6 sector D, 13-16g, depth 175-200 cm, found 1963	UPN-142		Rangifer	Rangifer tarandus	bone	scapula	NA	NA	NA	NA	NA		c. 15.5 - 14.5 ka	32.1	5.8	13.9071	0.14	1.3	739	224	UCL (AG)	No		Reade et al., 2021	NA	Reade et al., 2021
Kůlna	Czech Republic	49.41	16.74	Layer 6 sector D, 13-16g, depth 175-200 cm, found 1963	UPN-143		Rangifer	Rangifer tarandus	bone	calcaneus	NA	NA	NA	NA	NA		c. 15.5 - 14.5 ka	97.4	8.50358	13.8724	0.16	-8.9	671	204	UCL (AG)	No		Reade et al., 2021	NA	Reade et al., 2021
Kůlna	Czech Republic	49.41	16.74	Layer 6 sector D, 11/I, J, depth 90-120 cm, found 1962	UPN-145		Rangifer	Rangifer tarandus	bone	phalange 2	NA	NA	NA	NA	NA		c. 15.5 - 14.5 ka	4.1	0.85	14.7163	0.2	0.4	554	171	UCL (AG)	No		Reade et al., 2021	NA	Reade et al., 2021
Kůlna	Czech Republic	49.41	16.74	Layer 6 sector G1, found 1968, 42/M-O, depth 130-150 cm, OK 98794	UPN-148		Rangifer	Rangifer tarandus	bone	humerus fragment	NA	NA	NA	NA	NA		c. 15.5 - 14.5 ka	60.2	10.2	15.5743	0.19	0.8	592	183	UCL (AF)	Yes		Reade et al., 2021	NA	Reade et al., 2021
Kůlna	Czech Republic	49.41	16.74	Layer 6 sector G1, 38/L-O, depth 155/175 cm, found 1968	UPN-151		Rangifer	Rangifer tarandus	bone	radius/ ulna	NA	NA	NA	NA	NA		c. 15.5 - 14.5 ka	158.6	16.5054	15.6597	0.2	-8.5	566	175	UCL (AF)	Yes		Reade et al., 2021	NA	Reade et al., 2021
Kůlna	Czech Republic	49.41	16.74	Layer 6	UPN-160		Rangifer	Rangifer tarandus	bone	metatarsus dex	NA	NA	NA	NA	NA		c. 15.5 - 14.5 ka	91.6	16.963	17.4224	0.2	-9	631	200	UCL (AG)	No		Reade et al., 2021	NA	Reade et al., 2021
Kůlna	Czech Republic	49.41	16.74	Layer 6 sector G1	UPN-171		Rangifer	Rangifer tarandus	bone	humerus	OxA-V-2793-53C	12650	50	15154	14995	15078	c. 15.5 - 14.5 ka	82.6	10.373	12.8137	0.2	-5.4	476	150	UCL (AG)	No	Yes	Reade et al., 2021	Reade et al., 2021	Reade et al., 2021
Mikulcice	Czech Republic	48.8	17.08		MikF33		Bos	Bos taurus	bone	bone	NA	NA	NA				c. 1ka				0.2	-4.2	471	145	See Kaupova 2016				NA	Kaupova 2016
Mikulcice	Czech Republic	48.8	17.08		MikF29		Equus	Equus caballus	bone	bone	NA	NA	NA	NA	NA		c. 1ka				0.2	1.9	579	182	See Kaupova 2016				NA	Kaupova 2016
Mikulcice	Czech Republic	48.8	17.08		MikF24		Ovis	Ovis aries	bone	bone	NA	NA	NA				c. 1ka				0.2	6.9	550	171	See Kaupova 2016				NA	Kaupova 2016
Mikulcice	Czech Republic	48.8	17.08		MikF28		Ovis	Ovis aries	bone	bone	NA	NA	NA				c. 1ka				0.2	-3.4	556	173	See Kaupova 2016				NA	Kaupova 2016
Mikulcice	Czech Republic	48.8	17.08		MikF04		Ovis	Ovis aries	bone	bone	NA	NA	NA				c. 1ka				0.2	-0.9	546	170	See Kaupova 2016				NA	Kaupova 2016
Mikulcice	Czech Republic	48.8	17.08		MikF23		Ovis	Ovis aries	bone	bone	NA	NA	NA				c. 1ka				0.2	4.4	562	178	See Kaupova 2016				NA	Kaupova 2016
Mikulcice	Czech Republic	48.8	17.08		MIKF06		Sus	Sus domesticus	bone	bone	NA	NA	NA				c. 1ka				0.2	2.1	528	164	See Kaupova 2016				NA	Kaupova 2016
Mikulcice	Czech Republic	48.8	17.08		MikF25		Sus	Sus domesticus	bone	bone	NA	NA	NA				c. 1ka				0.2	3.3	538	168	See Kaupova 2016				NA	Kaupova 2016
Mikulcice	Czech Republic	48.8	17.08		MikF22		Sus	Sus domesticus	bone	bone	NA	NA	NA				c. 1ka				0.2	1	559	175	See Kaupova 2016				NA	Kaupova 2016
Pavlov	Czech Republic	48.87	16.67	1957 SW 210A an9/77	PAV13		Rangifer	Rangifer tarandus	bone	Tibia	NA	NA	NA	NA	NA		c. 29 - 33 ka		42.538	14.3626	0.14	0.516355	800.799	231.757	Cambridge	No			NA	This study
Pavlov	Czech Republic	48.87	16.67	1958 SW 218D an13/77	PAV19		Rangifer	Rangifer tarandus	bone	Tibia	NA	NA	NA	NA	NA		c. 29 - 33 ka		40.4493	14.0539	0.14	-2.67348	762.004	226.932	Cambridge	No			NA	This study
Pavlov	Czech Republic	48.87	16.67	1958 SW 219D an13/77	PAV2		Equus	Equus sp.	bone	Tibia	NA	NA	NA	NA	NA		c. 29 - 33 ka		39.5209	14.122	0.16	-3.64239	678.553	207.829	Cambridge	No			NA	This study
Pavlov	Czech Republic	48.87	16.67	1957 SW 208D an9/77	PAV21		Rangifer	Rangifer tarandus	bone	Humerus	NA	NA	NA	NA	NA		c. 29 - 33 ka		33.5064	11.7644	0.17	-0.332295	519.834	156.444	Cambridge	No			NA	This study
Pavlov	Czech Republic	48.87	16.67	1954 NW 048A 165	PAV40		Equus	Equus sp.	bone	Metapodial	NA	NA	NA	NA	NA		c. 29 - 33 ka		43.9766	14.1746	0.14	0.907396	860.645	237.776	Cambridge	No			NA	This study
Pavlov	Czech Republic	48.87	16.67	1953 NW 037A 164	PAV42		Equus	Equus sp.	bone	Mandible	NA	NA	NA	NA	NA		c. 29 - 33 ka		39.9622	14.3503	0.14	-2.55889	782.537	240.863	Cambridge	No			NA	This study
Pavlov	Czech Republic	48.87	16.67	1954 NW 041F 165	PAV45		Equus	Equus sp.	bone	Scapula	NA	NA	NA	NA	NA		c. 29 - 33 ka		41.3219	13.7765	0.14	-0.886399	761.742	217.681	Cambridge	No			NA	This study
Pavlov	Czech Republic	48.87	16.67	1953 NW 038F 164	PAV46		Equus	Equus sp.	bone	Maxilla	NA	NA	NA	NA	NA		c. 29 - 33 ka		42.535	14.6022	0.14	-4.16752	820.798	241.524	Cambridge	No			NA	This study
Pavlov	Czech Republic	48.87	16.67	1953 NW 028E 164	PAV52		Mammuthus	Mammuthus primigenius	bone	Long bone	NA	NA	NA	NA	NA		c. 29 - 33 ka		38.4257	13.4421	0.15	-2.01063	687.315	206.089	Cambridge	No			NA	This study
Pavlov	Czech Republic	48.87	16.67	1953 NW 029A 164	PAV54		Mammuthus	Mammuthus primigenius	bone	Rib	NA	NA	NA	NA	NA		c. 29 - 33 ka		35.0149	12.3407	0.15	-2.81302	607.823	183.618	Cambridge	No			NA	This study
Pavlov	Czech Republic	48.87	16.67	1953 NW 030F 164	PAV51		Mammuthus	Mammuthus primigenius	bone	Tibia ?	NA	NA	NA	NA	NA		c. 29 - 33 ka		36.7888	13.0924	0.13	-3.05369	758.608	231.406	Cambridge	No			NA	This study
Pavlov	Czech Republic	48.87	16.67	1953 NW 031C 164	PAV50		Mammuthus	Mammuthus primigenius	bone	Long bone	NA	NA	NA	NA	NA		c. 29 - 33 ka		31.8826	11.3605	0.12	-3.28727	716.924	218.963	Cambridge	No			NA	This study
Pavlov	Czech Republic	48.87	16.67	1953 NW 037D 164	PAV57		Mammuthus	Mammuthus primigenius	bone	Rib	NA	NA	NA	NA	NA		c. 29 - 33 ka		40.2798	13.9484	0.14	-3.96629	747.847	221.974	Cambridge	No			NA	This study
Pavlov	Czech Republic	48.87	16.67	1954 NW 045E 165	PAV55		Mammuthus	Mammuthus primigenius	bone	Rib	NA	NA	NA	NA	NA		c. 29 - 33 ka		32.7577	10.454	0.12	-2.79077	716.946	196.115	Cambridge	No			NA	This study
Pavlov	Czech Republic	48.87	16.67	1958 SW 219E an13/77	PAV23		Mammuthus	Mammuthus primigenius	bone	Rib	NA	NA	NA	NA	NA		c. 29 - 33 ka		35.3249	12.1107	0.14	-2.47376	695.23	204.301	Cambridge	No			NA	This study
Pavlov	Czech Republic	48.87	16.67	1953 NW 028B 164	PAV49		Equus	Equus sp.	bone	Femur	NA	NA	NA	NA	NA		c. 29 - 33 ka		34.9639	12.4555	0.12	-3.68619	759.12	231.796	Cambridge	No			NA	This study
Pavlov	Czech Republic	48.87	16.67	1958 SW 218D an13/77	PAV6		Equus	Equus sp.	bone	Tibia	NA	NA	NA	NA	NA		c. 29 - 33 ka		41.1531	14.3586	0.16	-2.28871	675.605	202.049	Cambridge	No			NA	This study
Pavlov	Czech Republic	48.87	16.67	1953 NW 030C 164	PAV60		Rangifer	Rangifer tarandus	bone	Metatarsal	NA	NA	NA	NA	NA		c. 29 - 33 ka		40.3231	14.1258	0.19	0.173703	554.639	166.541	Cambridge	No			NA	This study
Pavlov	Czech Republic	48.87	16.67	1953 NW 033E 164	PAV63		Rangifer	Rangifer tarandus	bone	Phalanx	NA	NA	NA	NA	NA		c. 29 - 33 ka		27.7638	9.90314	0.17	-1.1765	423.379	129.443	Cambridge	No			NA	This study
Pavlov	Czech Republic	48.87	16.67	1953 NW 032D 164	PAV64		Rangifer	Rangifer tarandus	bone	Metatarsal	NA	NA	NA	NA	NA		c. 29 - 33 ka		42.286	14.4568	0.2	-1.86078	555.754	162.859	Cambridge	No			NA	This study
Pavlov	Czech Republic	48.87	16.67	1953 NW 031A 164	PAV65		Rangifer	Rangifer tarandus	bone	Tibia	NA	NA	NA	NA	NA		c. 29 - 33 ka		22.3989	8.0917	0.16	-1.04594	373.426	115.63	Cambridge	No			NA	This study
Pavlov	Czech Republic	48.87	16.67	1953 NW 031C 164	PAV66		Rangifer	Rangifer tarandus	bone	Tibia	NA	NA	NA	NA	NA		c. 29 - 33 ka		38.9202	13.7257	0.23	0.798728	458.386	138.562	Cambridge	No			NA	This study
Pavlov	Czech Republic	48.87	16.67	1953 NW 028F 164	PAV67		Rangifer	Rangifer tarandus	bone	Metapodial	NA	NA	NA	NA	NA		c. 29 - 33 ka		32.9328	11.7178	0.18	0.765694	478.699	145.993	Cambridge	No			NA	This study
Pavlov	Czech Republic	48.87	16.67	1953 NW 037D 164	PAV68		Rangifer	Rangifer tarandus	bone	Humerus	NA	NA	NA	NA	NA		c. 29 - 33 ka		43.1687	15.311	0.22	0.757829	511.877	155.615	Cambridge	No			NA	This study
Pavlov	Czech Republic	48.87	16.67	1953 NW 038D 164	PAV69		Rangifer	Rangifer tarandus	bone	Phalanx	NA	NA	NA	NA	NA		c. 29 - 33 ka		35.5576	12.684	0.16	-0.0979107	603.577	184.548	Cambridge	No			NA	This study
Pavlov	Czech Republic	48.87	16.67	1953 NW 029B 164	PAV70		Rangifer	Rangifer tarandus	bone	Tibia	NA	NA	NA	NA	NA		c. 29 - 33 ka		39.6035	14.0185	0.18	-1.51837	587.817	178.346	Cambridge	No			NA	This study
Pavlov	Czech Republic	48.87	16.67	1957 SW 214C an9/77	PAV9		Equus	Equus sp.	bone	Tibia	NA	NA	NA	NA	NA		c. 29 - 33 ka		32.5699	11.4682	0.14	-1.412	601.441	181.52	Cambridge	No			NA	This study
Pohansko	Czech Republic	48.72	16.89		POHF04		Ovis	Ovis aries	bone	bone	NA	NA	NA				c. 1ka				0.2	0.3	561	176	See Kaupova 2016				NA	Kaupova 2016
Pohansko	Czech Republic	48.72	16.89		POHF07		Sus	Sus scrofa domestica	bone	bone	NA	NA	NA				c. 1ka				0.2	0.4	511	160	See Kaupova 2016				NA	Kaupova 2016
Predmosti I	Czech Republic	49.47	17.44	Bigger	PRDM-32		Bison	bovini cf. Bison	bone	Metapodium (dist.)	NA	NA	NA	NA	NA		c. 29.5 - 31.5 ka				0.13	2.8	858	267	See Bocherens et al., 2015c				NA	Bocherens et al., 2015c
Predmosti I	Czech Republic	49.47	17.44		PRDM-35		Bison	bovini cf. Bison	bone	Metapodium	NA	NA	NA	NA	NA		c. 29.5 - 31.5 ka				0.12	3.7	868	253	See Bocherens et al., 2015c				NA	Bocherens et al., 2015c
Predmosti I	Czech Republic	49.47	17.44	Piece taken on mandible, not teeth	PRDM-37		Cervus elaphus	Cervus elaphus	bone	Mandible	NA	NA	NA	NA	NA		c. 29.5 - 31.5 ka				0.14	0.2	696	196	See Bocherens et al., 2015c				NA	Bocherens et al., 2015c
Predmosti I	Czech Republic	49.47	17.44		TSK-II 3		Mammuthus	Mammuthus primigenius	tooth	tusk	NA	NA	NA	NA	NA		c. 29.5 - 31.5 ka				0.16	3.5	627	194	See Bocherens et al., 2015c				NA	Bocherens et al., 2015c
Predmosti I	Czech Republic	49.47	17.44	5 ≠ individuals	PRDM-3		Rangifer	Rangifer tarandus	bone	Humerus (distal end)	NA	NA	NA	NA	NA		c. 29.5 - 31.5 ka				0.13	0.8	797	228	See Bocherens et al., 2015c				NA	Bocherens et al., 2015c
Predmosti I	Czech Republic	49.47	17.44	5 ≠ individuals	PRDM-1		Rangifer	Rangifer tarandus	bone	Humerus (distal end)	NA	NA	NA	NA	NA		c. 29.5 - 31.5 ka				0.14	-0.4	738	218	See Bocherens et al., 2015c				NA	Bocherens et al., 2015c
Stranska Skala	Czech Republic	49.19	16.67	21/I +22/1 4.7.1986	UPN-634	SK15	Equus	Equus sp.	bone	metapodial	NA	NA	NA	NA	NA		c. 23 -24 ka		21.3145	7.56864	0.132643	-2.83932	428.507	130.423	Cambridge	No		Reade et al., 2021	NA	This study
Stranska Skala	Czech Republic	49.19	16.67	21/II 4.7 9986	UPN-627	SK8	Equus	Equus sp.	bone	metapodial	NA	NA	NA	NA	NA		c. 23 -24 ka		41.0189	14.2365	0.190832	-5.33936	573.194	170.519	Cambridge	No		Reade et al., 2021	NA	This study
Stranska Skala	Czech Republic	49.19	16.67	SS. 23/IV 9.7 1986	UPN-626	SK7	Equus	Equus sp.	bone	metapodial	OxA-V-3079-30	19884	64	23950	23800	23885	c. 23 -24 ka		42.9578	15.5901	0.17044	-13.3624	672.109	209.073	Cambridge	No	Yes	Reade et al., 2021	This study	This study
Stranska Skala	Czech Republic	49.19	16.67	S.S. 5/II-III 17.7.1986	UPN-630	SK11	Equus	Equus sp.	bone	metapodial	NA	NA	NA	NA	NA		c. 23 -24 ka		41.5586	14.7299	0.1539	-9.23381	720.098	218.769	Cambridge	No		Reade et al., 2021	NA	This study
Stranska Skala	Czech Republic	49.19	16.67	SB ER2 56	UPN-628	SK9	Equus	Equus sp.	bone	metapodial	OxA-V-3079-31	19375	63	23692	23166	23322	c. 23 -24 ka		40.3577	14.107	0.178945	-7.40443	601.418	180.193	Cambridge	No	Yes	Reade et al., 2021	This study	This study
Stranska Skala	Czech Republic	49.19	16.67	S.S.6/II 5 15.7.1982	UPN-629	SK10	Equus	Equus sp.	bone	metapodial	OxA-V-3079-32	19441	65	23720	23255	23451	c. 23 -24 ka		40.0304	14.1902	0.183019	-3.05993	583.26	177.221	Cambridge	No	Yes	Reade et al., 2021	This study	This study
Stranska Skala	Czech Republic	49.19	16.67	SS 3/IV-V 17.7.1986	UPN-631	SK12	Equus	Equus sp.	bone	metapodial	OxA-V-2776-23C	19670	80	23817	23431	23591	c. 23 -24 ka		41.9582	14.9427	0.169625	-11.7469	659.624	201.355	Cambridge	No	Yes	Reade et al., 2021	This study	This study
Stranska Skala	Czech Republic	49.19	16.67	SS IV A/2 59	UPN-625	SK6	Equus	Equus sp.	bone	metapodial	NA	NA	NA	NA	NA		c. 23 -24 ka		39.7959	13.9438	0.202249	-4.05734	524.71	157.586	Cambridge	No		Reade et al., 2021	NA	This study
Stranska Skala	Czech Republic	49.19	16.67	SS IV B/3	UPN-623	SK4	Equus	Equus sp.	bone	metapodial	NA	NA	NA	NA	NA		c. 23 -24 ka		43.4782	15.6903	0.166525	-10.3278	696.242	215.364	Cambridge	No		Reade et al., 2021	NA	This study
Stranska Skala	Czech Republic	49.19	16.67	SS IV B1	UPN-622	SK3	Equus	Equus sp.	bone	metapodial	NA	NA	NA	NA	NA		c. 23 -24 ka		42.4162	15.2442	0.152202	-9.22741	743.156	228.931	Cambridge	No		Reade et al., 2021	NA	This study
Stranska Skala	Czech Republic	49.19	16.67	SS IV B1	UPN-620	SK1	Equus	Equus sp.	bone	metapodial	NA	NA	NA	NA	NA		c. 23 -24 ka		43.1473	15.5647	0.163175	-9.55772	705.128	218.026	Cambridge	No		Reade et al., 2021	NA	This study
Stranska Skala	Czech Republic	49.19	16.67	SS IV D 51	UPN-624	SK5	Equus	Equus sp.	bone	metapodial	NA	NA	NA	NA	NA		c. 23 -24 ka		40.4516	14.4394	0.230399	-3.31019	468.192	143.249	Cambridge	No		Reade et al., 2021	NA	This study
Stranska Skala	Czech Republic	49.19	16.67	SS. V/S	UPN-632	SK13	Equus	Equus sp.	bone	metapodial	OxA-V-3079-33	19532	65	23749	23376	23517	c. 23 -24 ka		40.7081	14.4178	0.218899	-2.88406	495.914	150.549	Cambridge	No	Yes	Reade et al., 2021	This study	This study
Stranska Skala	Czech Republic	49.19	16.67	SS V/5	UPN-633	SK14	Equus	Equus sp.	bone	not specified	OxA-V-3079-34	19802	66	23868	23776	23825	c. 23 -24 ka		42.0336	14.9928	0.166396	-7.09017	673.633	205.95	Cambridge	No	Yes	Reade et al., 2021	This study	This study
Stranska Skala	Czech Republic	49.19	16.67	21/III 3.7.1986	UPN-635	SK16	Equus	Equus sp.	bone	metapodial	OxA-V-3079-35	19787	66	23860	23770	23816	c. 23 -24 ka		42.1567	15.1999	0.179609	-12.1418	625.904	193.435	Cambridge	No	Yes	Reade et al., 2021	This study	This study

## Sheet: SI bibliography
Short reference	Full reference
Arppe et al. 2019	Arppe, L., Karhu, J.A., Vartanyan, S., Drucker, D.G., Etu-Sihvola, H., et al. (2019). Thriving or surviving? The isotopic record of the Wrangel Island woolly mammoth population. Quaternary Science Reviews 222, 105884.
Bachura & Kosintsev 2007	Bachura O, Kosintsev P. (2007) Late Pleistocene and holoene small- and large-mammal faunas from the Northern Urals. Quatern. Int. 160, 121-128.
Barnes et al. 2007	Barnes I., Shapiro B., Lister A., Kuznetsova T., Sher A., et al. (2007) Genetic structure and extinction of the woolly mammoth, Mammuthus primigenius. Current Biology 17(12), 1072.
Blore 2012	Blore, J.D. (2012). Lynx Cave, Denbigshire. 50 years of Excavation 1962 - 2012. Blore, Wallasey.
Bocherens et al. 2011	Bocherens, H., Drucker, D.G., Bonjean, D., Bridault, A., Conard, N.J., et al. (2011). Isotopic evidence for dietary ecology of cave lion (Panthera spelaea) in North-Western Europe: Prey choice, competition and implications for extinction. Quatern. Int. 245, 249-261.
Bocherens et al. 2015	Bocherens, H., Drucker, G.G., Germonpré, M., Lázničková-Galetová, M., Naitoa, Y.I. (2015). Reconstruction of the Gravettian food-web at Předmostí I using multi-isotopic tracking (13C, 15N, 34S) of bone collagen. Quaternary International 359-360: 211-228
Bollongino et al. 2013	Bollongino, R., Nehlich, O., Richards, M.P., Orschiedt, J., Thomas, M.G., et al. (2013). 2000 years of parallel societies in stone age central Europe. Science 342 (61757), 479-481.
Brace 2011	Brace, S. (2011), Investigating evolutionary processes using ancient and historical DNA of rodent species. Unpublished thesis submitted to University of London.
Bridault et al. 2000	Bridault, A., Chaix, L., Pion, G., Oberlin, C., Thiébault, S., et al. (2000). Position chronologique du renne (Rangifer tarandus L.) à la fin du Tardiglaciaire dans les Alpes du Nord françaises et le Jura méridional. In Pion, G (Ed.). Le Paléolithique supérieur récent: nouvelles données sur le peuplement et l'environnement. Société Préhistorique Française 47-57.
Chlachula 2010	Chlachula, J. (2010) Environmental context of Pleistocene peopling of the Central Urals. Quatern. Int. 220, 47-63.
Conard 2004	Conard, N.J. (2004) Mitteilungen des Gesellschaft fur Urgeschichte 13: 29-59.
Coutard et al. 2010	Coutard, S., Ducrocq, T., Limondin‑Lozouet, N., Bridault, A., Leroyer, C., et al. (2010). Contexte géomorphologique, chronostratigraphique et paléoenvironnemental des sites mésolithiques et paléolithiques de Warluis dans la vallée du Thérain (Oise, France). Quaternaire, 21, 357-384.
Cupillard & Welté 2006	Cupillard, C., & Welté, A.C. (2006). Le Magdalénien de la grotte « Grappin » à Arlay (Jura, France) : nouveaux regards. L'Anthropologie, 110, 624-683.
Currant & Jacobi 2011	Currant, A.P., & Jacobi, R. (2011). 10 - The Mammal Faunas of the British Late Pleistocene. In Ashton, N., Lewis, S. and Stringer, C., Eds. The Ancient Human Occupation of Britain. Developments in Quaternary Science, 14, 165-180.
Dehasque et al. 2021	Dehasquem M., Pečnerová, P., Muller, H., Tikhonov, A., Nikolskiy, P. (2021) Combining Bayesian age models and genetics to investigate population dynamics and extinction of the last mammoths in northern Siberia. Quaternary Science Reviews 250, 106913.
Drucker et al. 2003	Drucker, D.G., Bocherens, H., Bridault, A., Billiou, D. (2003). Carbon and nitrogen isotopic composition of red deer (Cervus elaphus) collagen as a tool for tracking palaeoenvironmental change during the Late-Glacial and Early Holocene in the northern Jura (France). Palaeogeography, Palaeoclimatology, Palaeoecology, 195, 375-388.
Drucker et al. 2008	Drucker, D.G., Bridault, A., Hobson, K.A., Szuma, E., Bocherens, H. (2008). Can carbon-13 in large herbivores reflect the canopy effect in temperate and boreal ecosystems? Evidence from modern and ancient ungulates. Palaeogeography, Palaeoclimatology, Palaeoecology, 266, 69-82.
Drucker et al. 2011	Drucker, D.G., Bridault, A., Cupillard, C., Hujic, A., & Bocherens, H. (2011). Evolution of habitat and environment of red deer (Cervus elaphus) during the Late-glacial and early Holocene in eastern France (French Jura and the western Alps) using multi-isotope analysis (δ13C, δ15N, δ18O, δ34S) of archaeological remains. Quatern. Int., 245, 268-278.
Drucker et al. 2012	Drucker, D.G., Bridault, A., & Cupillard, C. (2012). Environmental context of the Magdalenian settlement in the Jura Mountains using stable isotope tracking (13C, 15N, 34S) of bone collagen from reindeer (Rangifer tarandus). Quatern. Int. 272, 322-332.
Drucker et al. 2015a	Drucker, D.G., Vercoutère, C., Chiotti, L., Nespoulet, R., Crépin, L., Conard, N.J., Münzel, S., Higham, T.F., Plicht, J.V., Lázničková-Galetová, M., & Bocherens, H. (2015a). Tracking possible decline of woolly mammoth during the Gravettian in Dordogne (France) and the Ach Valley (Germany) using multi-isotope tracking (13C, 14C, 15N, 34S, 18O). Quatern. Int. 359, 304-317.
Drucker et al. 2015b	Drucker, D. G., Rivals, F., Münzel, S. C. & Bocherens, H. (2015b). Stable isotope and microwear investigation on the mammoth (Mammuthus primigenius) of Kraków Spadzista: insights into diet and environment. In Wojtal, P., Wilczyński, J. & Haynes, G. (eds.) A Gravettian Site in Southern Poland: Kraków Spadzista, 189–202 (ISEA PAS, Kraków 2015).
Drucker et al. 2018	Drucker, D.G., Stevens, RE., Germonpré, M., Sablin, M.V., Péan, S. et al., (2018). Collagen stable isotopes provide insights into the end of the mammoth steppe in the central East European plains during the Epigravettian. Quaternary Research. 90, 457-469.
Drucker et al. 2020	Drucker, D.G., Bridault, A., Ducrocq, T., Baumann, C., & Valentin, F. (2020). Environment and human subsistence in Northern France at the Late Glacial to early Holocene transition. Archaeological and Anthropological Sciences, 12, 1-16.
Drucker et al. 2021	Drucker, D.G., Naito, Y.I., Coromina, N., Rufí, I., Soler, N., & Soler, J. (2021). Stable isotope evidence of human diet in Mediterranean context during the Last Glacial Maximum. Journal of Human Evolution, 154, 102967 .
Fagnart 1997	Fagnart J.-P. (1997) La fin des temps glaciaires dans le Nord de la France. Approche archéologique et environnementale des occupations humaines du Tardiglaciaire. Paris: Société Préhistorique Française.
Fernandes et al. 2015	Fernandes et al., (2015). Quantitative Diet Reconstruction of a Neolithic Population Using a Bayesian Mixing Model (FRUITS): The Case Study of Ostorf (Germany). American Journal of Physical Anthropology 158, 325-340.
Fidel et al. 2013	Fiedel, S., Southon, J., Taylor, R., Kuzmin, Y., Street, M., et al. (2013). Assessment of Interlaboratory Pretreatment Protocols by Radiocarbon Dating an Elk Bone Found Below Laacher See Tephra at Miesenheim IV (Rhineland, Germany). Radiocarbon, 55(3), 1443-1453.
Fiedel et al. 2013	Fiedel, S., Southon, J., Taylor, R., Kuzmin, Y., Street, M., Higham, T., et al. (2013). Assessment of Interlaboratory Pretreatment Protocols by Radiocarbon Dating an Elk Bone Found Below Laacher See Tephra at Miesenheim IV (Rhineland, Germany). Radiocarbon, 55(3), 1443-1453.
Fraser et al. 2017	Fraser, S., Elsner, J., Hamilton, W.D., Sayle, K.L., Schulumbaum, A., et al. (2017). Matrilines in Neolithic cattle from Orkney, Scotland reveals complex husbandry patterns of ancestry. Journal of Archaeological Science reports 14, 46-54.
Germonpre et al. 2009	Germonpré, M., Sablin, M.V., Stevens, R.E., Hedges, R.E.M.,Hofreiter, M., et al. (2009). Fossil dogs and wolves from Palaeolithic sites in Belgium, the Ukraine and Russia: osteometry, ancient DNA and stable isotopes. Journal of Archaeological Science 36 (2), 473-490
González-Rabanal et al. 2020	González-Rabanal, B., Marín-Arroyo, A.B., Jones, J.R., Pérez, L.A., Vega-Maeso, C., et al. (2020). Diet, mobility and death of Late Neolithic and Chalcolithic groups of the Cantabrian Region (northern Spain). A multidisciplinary approach towards studying the Los Avellanos I and II burial caves. Journal of Archaeological Science, 34, Part A
Haesaerts et al. 2015	Haesaerts, P., Péan, S., Valladas, H., Damblon, F., Nuzhnyi, D., 2015. Contribution à la stratigraphie du site paléolithique de Mezhyrich (Ukraine). L’Anthropologie 119, 364–393.
Hedges et al. 1987	Hedges, R.E.M, Pettitt, P.B., Bronk-Ramsey, C., Van Klinken, G.J. (1987). Radiocarbon dates from the Oxford AMS system: Archaeometry Datelist No. 6: Archaeometry 29(2), 289-306.
Hedges et al. 1992	Hedges, R.E.M., Housley, R.A., Bronk, C.R., Van Klinken, G.J. (1992). Radiocarbon dates from the Oxford AMS system: Archaeometry Datelist No. 15. Archaeometry 34(2) , 337-357
Hedges et al. 1993	Hedges, R.E.M., Housley, R.A., Bronk, C.R., Van Klinken, G.J. (1993) Radiocarbon dates from the Oxford AMS system: Archaeometry Datelist No. 16: Archaeometry 35(1), 147-167
Hedges et al. 1994	Hedges, R.E.M, Housley, R.A., Ramsey, C.B., & Klinken, G.J. (1994). Radiocarbon dates from the Oxfrod AMS System: Archaeometry datelist 18. Archaeometry, 36, 337-374.
Hedges et al. 1996	Hedges, R.E.M, Pettitt, P.B., Bronk-Ramsey, C., Van Klinken, G.J. (1996). Radiocarbon dates from the Oxford AMS system: Archaeometry Datelist No. 22: Archaeometry 38(2), 391-415
Hedges et al. 1998	Hedges, R.E., Pettitt, P., Ramsey, C.B., & Klinken, G.J. (1998). Radiocarbon dates from the Oxford AMS system: Archaeometry Datelist 25. Archaeometry, 40, 227-239.
Higham 2011	Higham, T.F. (2011). European Middle and Upper Palaeolithic radiocarbon dates are often older than they look: problems with previous dates and some remedies. Antiquity, 85, 235 - 249.
Higham et al. 2011	Higham, T.F., Jacobi, R., Basell, L.S., Ramsey, C.B., Chiotti, L. et al. (2011). Precision dating of the Palaeolithic: a new radiocarbon chronology for the Abri Pataud (France), a key Aurignacian sequence. Journal of Human Evolution, 61 5, 549-63.
Higham et al. 2012	Higham, T.F., Basell, L.S., Jacobi, R., Wood, R., Ramsey, C.B., et al. (2012). Τesting models for the beginnings of the Aurignacian and the advent of figurative art and music: the radiocarbon chronology of Geißenklösterle. Journal of human evolution, 62 6, 664-76 .
Housley et al. 1997	Housley, R.A., Gamble, C., Street, M., Pettitt, P. (1997). Radiocarbon evidence for the Lateglacial human recolonisation of northern Europe. Proceedings of the Prehistoric Society 63, 25-54
Jacobi & Higham 2009a	Jacobi, R., & Higham, T.F. (2009a). The early Lateglacial re-colonization of Britain: new radiocarbon evidence from Gough's Cave, southwest England. Quaternary Science Reviews, 28, 1895-1913.
Jacobi & Higham 2009b	Jacobi, R. & Higham, T. F. G. (2009b). Radiocarbon dating of the later Upper Palaeolithic huma occupation of Kent's Cavern, Devon, England: new AMS results. In Burduliewicz, J., Cyrek, K., Dyczek, P., and Szymcak, K. (Eds.) Understanding the Past. Papers offered to Stefan K. Kozłowski. Center for Research on the Antiquity of Southeastern Europe, 137-154.
Jacobi & Higham 2011	Jacobi, R. and Higham, T.F.G. (2011) The Later Upper Palaeolithic recolonisation of Britain: new results from AMS radiocarbon dating. In Ashton, N., Lewis, S. and Stringer, C., Eds. The Ancient Human Occupation of Britain.Developments in Quaternary Science, 14, 223-247.
Jacobi et al. 2009	Jacobi, R., Rose, J., Macleod, A., Higham, T.F. (2009). Revised radiocarbon ages on woolly rhinoceros (Coelodonta antiquitatis) from western central Scotland: significance for timing the extinction of woolly rhinoceros in Britain and the onset of the LGM in central Scotland. Quaternary Science Reviews, 28, 2551-2556.
Jones et al. 2018a	Jones, J.R., Richards, M., Straus, L.G., Reade, H., Altuna, J. (2018a). Changing environments during the Middle-Upper Palaeolithic transition in the eastern Cantabrian Region (Spain): direct evidence from stable isotope studies on ungulate bones. Scientific Reports, 8.
Jones et al. 2018b	Jones, J.R., Richards, M., Reade, H., Bernaldo de Quirós, F., Marín‐Arroyo, A.B. (2018b). Multi-Isotope investigations of ungulate bones and teeth from El Castillo and Covalejos caves (Cantabria, Spain): Implications for paleoenvironment reconstructions across the Middle-Upper Palaeolithic transition. Journal of Archaeological Science: Reports.
Kaagan 2000	Kaagan, L.M. (2000). The horse in late Pleistocene and Holocene Britain. PhD thesis, UCL
Kuc et al. 2005	Kuc, T., Rozanski, K., Goslar, T., Kubiak, H., Kotarba, M.J. (2005). Radiocarbon dating of remnants of Woolly Rhinoceroses and Mammoth from Starunia, fore-Carpathians, Ukraine. In Kotarba, M.J., (Ed.) Geological Studies 2004–2005 at Starunia - The Area of Discoveries of Woolly Rhinoceroses. Warsaw-Kraków, Polish Geological Institute and Society of Research on Environmental Changes “Geosphere”, 19…
Leduc et al. 2013	Leduc, C., Bridault, A.,Souffi, B.,David, É., Drucker, D.G. (2013). Apports et limites de l'étude des vestiges fauniques à la caractérisation d'un site mésolithique de plein air à Paris:«62 rue Henry-Farman»(15 e arrondissement). Bulletin de la Société préhistorique française, 257-280.
Lister & Stuart 2019	Lister, A.M., Stuart, A.J. (2019). The extinction of the giant deer Megaloceros giganteus (Blumenbach): New radiocarbon evidence. Quartern. Int. 500, 185-203.
Lord et al. 2007	Lord, T.C., O'Connor, T., Siebrandt, D.C., & Jacobi, R. (2007). People and large carnivores as biostratinomic agents in Lateglacial cave assemblages. Journal of Quaternary Science, 22, 681-694.
Lorenzen et al. 2011	Lorenzen, E.D., Nogues-Bravo, D., Orlando, L., Weinstock, J., Binladen, J., et al. (2011). Species-specific responses of Late Quaternary megafauna to climate and humans. Nature, 479, 359-364.
Marr 2017	Marr, M. (2017) Faunal response to abrupt climate change: the history of the British mammal fauna from the Lateglacial to the Early Holocene. Royal Hollway, University of Londom, PhD thesis
Nadachowski et al 2018	Nadachowski, A., Lipecki, G., Baca, M., Żmihorski, M., Wilczyński, J., (2018). Impact of climate and humans on the range dynamics of the woolly mammoth (Mammuthus primigenius) in Europe during MIS 2. Quaternary Research 90, 439 - 456.
Nerudová & Neruda, 2014	Nerudová, Z. & Neruda, P. (2014) Chronology of the Upper Palaeolithic sequence in the Kůlna Cave (okr. Blansko/CZ). Archäologisches Korrespondenzblatt 44, 307-324.
Nikolskiy et al. 2011	Nikolskiy, P.A., Sulerzhitsky, L.D., Pitulko, V.V. (2011). Last straw versus Blitzkrieg overkill: Climate-driven changes in the Arctic Siberian mammoth population and the Late Pleistocene extinction problem. Quaternary Science Reviews 30, 2309-2328.
Nyström et al. 2012	Nystrom, H.V., Skoglund, J., McKeown, P., Vartanyan, N.J., Shaw, S., et al. (2012) Microsatellite genotyping reveals end-Pleistocene decline in mammoth autosomal genetic variation. Molecular Ecology, 21(14), 3391-3402.
O'Connor & Lord 2015	O'Connor, T., Lord, T.C. (2013) Cave palaeontology. In Waltham, T. & Lowe, D. (Eds.), Caves and Karst of the Yorkshire Dales. vol. 1, British Cave Research Association, Buxton, 225-238.
ORAU cited in Stevens 2005	Oxford Radiocarbon Accelerator Unit database, University of Oxford. As cited in Stevens (2005).
Otte & Miller 1999	Otte, M., Miller, R. (1999). Chronologie paléolithique du Benelux: phase récente (40-10000 BP). In Vermeerch, P.M. Renault-Miskovsky, J. (Eds.) European Late Pleistocene, Isotope Stages 2 and 3: humans, their ecology & cultural adaptations. Porceedings of a Conferene held at the Katholieke Universiteit Leuven 5 September 1998. Eraul, 90, 81-95.
Palkopoulou et al. 2013	Palkopoulou, E., Dalen, L., Lister, A.M., Vartanyan, S., Sablin, M., et al. (2013) Holarctic genetic structure and range dynamics in the woolly mammoth. Proceedings of the Royal Society B: Biological Sciences, 280(1770), 20131910-20131910.
Petrova 2009	Petrova E.A. (2009). Mammoth (Mammuthus primigenius) from the Late Pleistocene of Chuvashiya, European Russia. Proceedings of the Zoological Institute RAS. Vol.313. No.1. 58–67.
Ponomarev et al. 2013	Ponomarev, D., Puzachenko, A., Bachura, O., Kosintsev, P., van der Plicht, J. (2013). Mammal fauna during the Late Pleistocene and Holocene in the far northeast of Europe. Boreas, 42(3), 779-797.
Reade et al. 2020a	Reade, H., Tripp, J.A., Charlton, S., Grimm, S.B., Sayle, K.L., Fensome, A., Higham, T.F., Barnes, I., & Stevens, R.E. (2020a). Radiocarbon chronology and environmental context of Last Glacial Maximum human occupation in Switzerland. Scientific Reports, 10.
Reade et al. 2020b	Reade, H., Tripp, J.A., Charlton, S., Grimm, S.B., Leesch, D., Müller, W., Sayle, K.L., Fensome, A., Higham, T.F., Barnes, I., & Stevens, R.E. (2020b). Deglacial landscapes and the Late Upper Palaeolithic of Switzerland. Quaternary Science Reviews, 239, 106372.
Reade et al. 2021	Reade, H., Grimm, S.B., Tripp, J.A., Neruda, P., Nerudová, Z., Roblíčková, M., Sayle, K.L., Kearney, R., Brown, S., Douka, K., Higham, T.F., & Stevens, R.E. (2020). Magdalenian and Epimagdalenian chronology and palaeoenvironments at Kůlna Cave, Moravia, Czech Republic. Archaeological and Anthropological Sciences, 13.
Reade et al. 2023	Reade, H., Tripp, J.A., Frémondeau, D., Sayle, K.L., Higham, T.F., Street, M., Stevens, R.E. (2023). Nitrogen palaeo-isoscapes: Changing spatial gradients of faunal δ15N in late Pleistocene and early Holocene Europe. PlosOne.
Rey-Iglesia et al. 2021	Rey-Iglesia, A., Lister, A.M., Stuart, A.J., Bocherens, H., Szpak, P., Willerslev, E., & Lorenzen, E.D. (2021). Late Pleistocene palaeoecology and phylogeography of woolly rhinoceroses. Quaternary Science Reviews 263, 106993.
Semal et al. 2013	Semal, P., Hauzeur, A., Rougier, H., Crevecoeur, I., Germonpré, M., et al. (2013) Radiocarbon dating of human remains and associated archaeological material. In Rougier, H., Semal, P. (Eds), Spy cave. 125 years of multidisciplinary research at the Betche aux Rotches (Jemeppe-sur-Sambre, Province of Namur, Belgium), Volume 1. Anthropologia et Praehistorica, 123/2012. Brussels, Royal Belgian Instit…
Sher et al. 2005	Sher, A., Kuzmina, S., Kuznetsova, T.V., Sulerzhitsky, L. (2005). New insights into the Weichselian environment and climate of the East Siberian Arctic, derived from fossil insects, plants, and mammals. Quaternary Science Reviews 24, 533-569.
Soler & Soler 2016	Soler, N., Soler, J. (2016). The first Homo sapiens in Catalonia, hunters and gatherers from the old Upper Palaeolithic. Catalan Historical Review, 9-23.
Stevens & Hedges 2004	Stevens, R.E., & Hedges, R.E. (2004). Carbon and nitrogen stable isotope analysis of northwest European horse bone and tooth collagen, 40,000 BP–present: Palaeoclimatic interpretations. Quaternary Science Reviews, 23, 977-991.
Stevens 2005	Stevens, R.E. 2005. Establishing Links between Climate/Environment & Both Modern & Archaeological Hair & Bone Isotope Values : Determining the Potential of Archaeological Bone Collagen d13C and d15N as Palaeoclimatic and Palaeoenvironmental Proxies. University of Oxford, DPhil Thesis
Stevens et al. 2008	Stevens, R.E., Jacobi, R., Street, M., Germonpré, M., Conard, N.J., Münzel, S., & Hedges, R.E. (2008). Nitrogen isotope analyses of reindeer (Rangifer tarandus), 45,000 BP to 9,000 BP: Palaeoenvironmental reconstructions. Palaeogeography, Palaeoclimatology, Palaeoecology, 262, 32-45.
Stevens et al. 2009a	Stevens, R.E., O’Connell, T.C., Hedges, R.E., & Street, M. (2009a). Radiocarbon and stable isotope investigations at the Central Rhineland sites of Gönnersdorf and Andernach-Martinsberg, Germany. Journal of human evolution, 57 2, 131-48 .
Stevens et al. 2009b	Stevens, R.E., Germonpré, M., Petrie, C.A., & O’Connell, T.C. (2009b). Palaeoenvironmental and chronological investigations of the Magdalenian sites of Goyet Cave and Trou de Chaleux (Belgium), via stable isotope and radiocarbon analyses of horse skeletal remains. Journal of Archaeological Science, 36, 653-662.
Stevens et al. 2010	Stevens, R.E. .R.M. Jacobi, T.F.G. Higham. Reassessing the diet of upper palaeolithic humans from Gough's cave and sun hole, cheddar gorge, Somerset, UK. Journal of Archaeological Science 37, 52-61
Stevens et al. 2021	Stevens, R.E., Reade, H., Tripp, J., Sayle, K.L., Walker, E.A. 2021. Changing environment at the Late Upper Palaeolithic site of Lynx Cave, North Wales. In Joris, O. & Gaudzinski-Windheuser, S. (Eds.) The Beef Behind all Possible Pasts. The Tandem-Festschrift in Honour of Elaine Turner and Martin Street. Volume 2. Monographien des Romisch-Germanischen Zentralmuseums 157, Mainz. pp 589-608.
Street et al. 1994	Street. M,, Baales, M., Weninger, B. (1994) Absolute Chronologie des späten Paläolithikums und Frühmesolithikums im nördlichen Rheinland. Archäologisches Korrespondenzblatt 24, 1–28.
Stuart & Lister 2004	Stuart, A.J., Kosintsev, P.A., Higham, T.F.G., Lister, A.M. (2004). Pleistocene to Holocene extinction dynamics in giant deer and woolly mammoth. Nature 431, 684– 689.
Stuart & Lister 2012	Stuart, A.J., & Lister, A.M. (2012). Extinction chronology of the woolly rhinoceros Coelodonta antiquitatis in the context of late Quaternary megafaunal extinctions in northern Eurasia. Quaternary Science Reviews, 51, 1-17.
Stuart et al. 2002	Stuart AJ, Sulerzhitsky LD, Orlova LA, Kuzmin YV, Lister AM (2002) The latest wooly mammoths (Mammuthus primigenius Blumenbach) in Europe and Asia: a review of the current evidence. Quaternary Science Reviews, 21 1559-1569.
Stuart et al. 2004	Stuart, A.J., Kosintsev, P.A., Higham, T.F., & Lister, A.M. (2004). Pleistocene to Holocene extinction dynamics in giant deer and woolly mammoth. Nature, 431, 684-689.
Stupak et al. 2014	Stupak, D. (2014). Les assemblages lithiques du site épigravettien de Buzhanka 2 (Ukraine). L’Anthropologie 118, 538–553.
Ukkonon et al. 2011	Ukkonon ,P., Aaris-Sorensen, K., Arppe, L., Clark, P.U., Daugnora, L., et al. (2011). Woolly mammoth (Mammuthus primigenius Blum.) and its environment in northern Europe during the last glaciation. Quaternary Science Reviews 30, 693-712
Vartanyan et al. 2008	Vartanyan, S.L., Arslanov, K.A., Karhu, J.A., Possnert, G., Sulerzhitsky, L.D., (2008). Collection of radiocarbon dates on the mammoths (Mammuthus primigenius) and other genera of Wrangel Island, northeast Siberia, Russia. Quaternary Research 70, 51-59.
Wißing et al. 2019	Wiβing, C., Rougier, H., Baumann, C., Comeyne, A., Crevecoeur, I., et al. (2019). Stable isotopes reveal patterns of diet and mobility in the last Neandertals and first modern humans in Europe. Scientific Reports. 9, 4433.
Wojtal 2007	Wojtal, P. (2007). Zooarchaeological studies of the Late Pleistocene sites in Poland. Institute of Systematics and Evolution of Animals, Polish Academy of Sciences, Kraków.
Yates et al. 2017	Fellows Yates, J.A., Drucker, D.G., Reiter, E., Heumos, S., Welker, F., et al. (2017). Central European Woolly Mammoth Population Dynamics: Insights from Late Pleistocene Mitochondrial Genomes. Scientific Reports, 7, 17714
