# Supplementary material for: Major excursions in sulfur isotopes linked to permafrost change in Eurasia during the last 50,000 years
Source: Nat Geosci. 2025 Aug 1;18(10):961–5. doi: 10.1038/s41561-025-01760-x (PMC12510881; doi:10.1038/s41561-025-01760-x)
Supplement: Supplementary file 3 — Source data for Supplementary Discussion 1.4. [file 41561_2025_1760_MOESM3_ESM.xlsx]

## Sheet: Sheet1
Table S1: Summary statistics for d34S shown by geological unit
GeolUnit	count	mean	sd	median	IQR
Cambrian	1	-0.714985	NA	-0.714985	0
Carboniferous	262	1.86996	8.45627	3.68275	10.5466
Carboniferous-Devonian	3	0.930164	0.428859	0.962766	0.427929
Cretaceous	78	4.1463	5.20583	3.86049	6.44124
Cretaceous-Jurassic	1	14.8	NA	14.8	0
Devonian	73	2.32937	10.4376	1.29119	15.0848
Devonian-Silurian	2	1.51247	1.50123	1.51247	1.06153
Jurassic	53	-0.139776	7.00326	-1.7	11.1
Jurassic-Triassic	3	-6.06932	6.22013	-8.53361	5.84256
Lower and Middle Proterozoic	1	3.62563	NA	3.62563	0
Neogene	51	-0.666645	5.16766	-0.2	6.87508
Neogene-Paleogene	2	-9.86358	5.76156	-9.86358	4.07404
Ordovician	3	7.18414	7.07802	10.1011	6.61188
Palaeozoic intrusive	1	0.162457	NA	0.162457	0
Palaeozoic volcanic	3	6.77211	6.32274	10.3445	5.5141
Paleogene	25	3.90207	8.1957	4.65255	13.183
Permian	38	2.09572	6.77905	4.46922	7.43585
Quaternary	34	0.223561	3.82818	-0.330599	5.37065
Quaternary volcanic	1	-12.8074	NA	-12.8074	0
Silurian	2	-1.59447	2.84429	-1.59447	2.01122
Tertiary volcanic	37	-6.55857	5.23117	-7.25326	7.03932
Triassic	9	7.26192	4.46262	7.4	5.0919
unknown instrusive	1	4.3427	NA	4.3427	0
Upper Proterozoic	7	4.52249	1.28356	4.36012	1.90752
Table S2: P-values for pairwise two-sided wilcoxon tests with Bonferroni correction. Statistically significant results are highlighted in red
	Quaternary	Quaternary volcanic	Neogene	Neogene-Paleogene	Paleogene	Tertiary volcanic	Cretaceous	Cretaceous-Jurassic	Jurassic	Jurassic-Triassic	Triassic	Permian	Carboniferous	Carboniferous-Devonian	Devonian	Devonian-Silurian	Silurian	Ordovician	Cambrian	Palaeozoic volcanic	Palaeozoic intrusive
Quaternary volcanic	1	NA	NA	NA	NA	NA	NA	NA	NA	NA	NA	NA	NA	NA	NA	NA	NA	NA	NA	NA	NA
Neogene	1	1	NA	NA	NA	NA	NA	NA	NA	NA	NA	NA	NA	NA	NA	NA	NA	NA	NA	NA	NA
Neogene-Paleogene	1	1	1	NA	NA	NA	NA	NA	NA	NA	NA	NA	NA	NA	NA	NA	NA	NA	NA	NA	NA
Paleogene	1	1	1	1	NA	NA	NA	NA	NA	NA	NA	NA	NA	NA	NA	NA	NA	NA	NA	NA	NA
Tertiary volcanic	0.000366724	1	0.00186528	1	0.000449628	NA	NA	NA	NA	NA	NA	NA	NA	NA	NA	NA	NA	NA	NA	NA	NA
Cretaceous	0.0091369	1	0.000393308	1	1	6.58474e-11	NA	NA	NA	NA	NA	NA	NA	NA	NA	NA	NA	NA	NA	NA	NA
Cretaceous-Jurassic	1	1	1	1	1	1	1	NA	NA	NA	NA	NA	NA	NA	NA	NA	NA	NA	NA	NA	NA
Jurassic	1	1	1	1	1	0.00691429	0.059307	1	NA	NA	NA	NA	NA	NA	NA	NA	NA	NA	NA	NA	NA
Jurassic-Triassic	1	1	1	1	1	1	1	1	1	NA	NA	NA	NA	NA	NA	NA	NA	NA	NA	NA	NA
Triassic	0.0831481	1	0.0788996	1	1	1.25804e-05	1	1	1	1	NA	NA	NA	NA	NA	NA	NA	NA	NA	NA	NA
Permian	1	1	1	1	1	1.19392e-06	1	1	1	1	1	NA	NA	NA	NA	NA	NA	NA	NA	NA	NA
Carboniferous	1	1	0.412635	1	1	1.56497e-06	1	1	1	1	1	1	NA	NA	NA	NA	NA	NA	NA	NA	NA
Carboniferous-Devonian	1	1	1	1	1	1	1	1	1	1	1	1	1	NA	NA	NA	NA	NA	NA	NA	NA
Devonian	1	1	1	1	1	0.00136363	1	1	1	1	1	1	1	1	NA	NA	NA	NA	NA	NA	NA
Devonian-Silurian	1	1	1	1	1	1	1	1	1	1	1	1	1	1	1	NA	NA	NA	NA	NA	NA
Silurian	1	1	1	1	1	1	1	1	1	1	1	1	1	1	1	1	NA	NA	NA	NA	NA
Ordovician	1	1	1	1	1	1	1	1	1	1	1	1	1	1	1	1	1	NA	NA	NA	NA
Cambrian	1	1	1	1	1	1	1	1	1	1	1	1	1	1	1	1	1	1	NA	NA	NA
Palaeozoic volcanic	1	1	1	1	1	1	1	1	1	1	1	1	1	1	1	1	1	1	1	NA	NA
Palaeozoic intrusive	1	1	1	1	1	1	1	1	1	1	1	1	1	1	1	1	1	1	1	1	NA
unknown instrusive	1	1	1	1	1	1	1	1	1	1	1	1	1	1	1	1	1	1	1	1	1
Table S3: Summary statistics for d34S shown by unconsolidated sedimentary unit
GUM category	count	mean	sd	median	IQR
Aeolian – Loess	26	-3.72132	5.31437	-2.972	7.58778
Aeolian – Loess-like silt	2	0.724351	0.337171	0.724351	0.238416
Aeolian – Loess derivates	13	4.00211	2.10518	4.36012	2.50794
Alluvial – Lacustrine	2	-1.07257	3.56888	-1.07257	2.52358
Alluvial – Terrace	1	4.4	NA	4.4	0
Alluvial – Undifferentiated	34	0.187633	4.65558	0.718649	6.54971
Bedrock	423	1.25996	9.21447	1.867	14.6379
Colluvial – Alluvial	29	1.78208	2.06712	1.67591	1.69079
Colluvial – Undifferentiated	57	4.61079	3.06289	4.8	3.8
Glacial – Fluvioglacial	11	-0.768028	7.56819	0.481567	13.6067
Glacial – Glaciolacustrine	4	-0.212417	4.37303	1.28536	4.24298
Glacial – Till	37	1.8796	6.74012	2.93095	8.78668
Glacial – Undifferentiated	9	-3.15287	7.60231	-2.2	4.41764
Lacustrine	11	2.4102	1.86657	2.66903	2.29915
Marine	32	3.93393	1.9136	4.06084	2.2
Table S4: P-values for pairwise two-sided wilcoxon tests with Bonferroni correction. Statistically significant results are highlighted in red
	Aeolian – Loess	Aeolian – Loess-like silt	Aeolian – Loess derivates	Alluvial – Lacustrine	Alluvial – Terrace	Alluvial – Undifferentiated	Bedrock	Colluvial – Alluvial	Colluvial – Undifferentiated	Glacial – Fluvioglacial	Glacial – Glaciolacustrine	Glacial – Till	Glacial – Undifferentiated	Lacustrine
Aeolian – Loess-like silt	1	NA	NA	NA	NA	NA	NA	NA	NA	NA	NA	NA	NA	NA
Aeolian – Loess derivates	6.82296e-05	1	NA	NA	NA	NA	NA	NA	NA	NA	NA	NA	NA	NA
Alluvial – Lacustrine	1	1	1	NA	NA	NA	NA	NA	NA	NA	NA	NA	NA	NA
Alluvial – Terrace	1	1	1	1	NA	NA	NA	NA	NA	NA	NA	NA	NA	NA
Alluvial – Undifferentiated	1	1	0.966533	1	1	NA	NA	NA	NA	NA	NA	NA	NA	NA
Bedrock	0.409471	1	1	1	1	1	NA	NA	NA	NA	NA	NA	NA	NA
Colluvial – Alluvial	0.00282291	1	0.111443	1	1	1	1	NA	NA	NA	NA	NA	NA	NA
Colluvial – Undifferentiated	4.05891e-08	1	1	1	1	0.000831796	1	0.000474776	NA	NA	NA	NA	NA	NA
Glacial – Fluvioglacial	1	1	1	1	1	1	1	1	1	NA	NA	NA	NA	NA
Glacial – Glaciolacustrine	1	1	1	1	1	1	1	1	1	1	NA	NA	NA	NA
Glacial – Till	0.0820213	1	1	1	1	1	1	1	1	1	1	NA	NA	NA
Glacial – Undifferentiated	1	1	0.0810583	1	1	1	1	1	0.0181218	1	1	1	NA	NA
Lacustrine	0.0276559	1	1	1	1	1	1	1	0.93686	1	1	1	1	NA
Marine	6.55305e-07	1	1	1	1	0.0387615	1	0.00366887	1	1	1	1	0.0386045	1
Table S5: P-values for pairwise two-sided wilcoxon tests with Bonferroni correction. Statistically significant results are highlighted in red
	over 50km	within 10-50km
within 10-50km	1	-
within 10km	2.8e-13	1.8e-14
Table S6: Summary statistics for d34S shown by permafrost categories
PermaCat	count	mean	sd	median	IQR
no PF today, no PF at LGM	53	7.5025	4.74915	8.2	7.51955
no PF today, PF at LGM	501	0.160088	8.59188	0.204885	12.921
PF today, PF at LGM	137	3.79012	2.90234	3.82098	3.10121
Table S7: P-values for pairwise two-sided wilcoxon tests with Bonferroni correction. Statistically significant results are highlighted in red
	no PF today, no PF at LGM	no PF today, PF at LGM
no PF today, PF at LGM	4.9e-10	-
PF today, PF at LGM	5.3e-07	3.3e-07
Table S8: Factor Analysis of Mixed Data Results. Eigenvalues>1 in red
	eigenvalue	variance.percent	cumulative.variance.percent
Dim.1	3.36642	42.0802	42.0802
Dim.2	1.53026	19.1282	61.2085
Dim.3	1.18963	14.8704	76.0788
Dim.4	0.845224	10.5653	86.6441
Dim.5	0.635518	7.94398	94.5881
Table S9: Percentage contribution of variables to principle components
	Dim.1	Dim.2	Dim.3
Palaeocoast_dist	0.172269	40.6173	7.87646
Ice_limit_dist	22.3139	1.76656	1.71052
MAT	27.3359	0.067609	0.367611
MAP	23.6634	5.3512	0.209947
LoessCat	0.579449	27.765	58.8462
PermaCat	25.9351	24.4323	30.9893
